# Supplementary material for: Eigenmode-based approach reveals a decline in brain structure–function liberality across the human lifespan
Source: Commun Biol. 2023 Nov 7;6:1128. doi: 10.1038/s42003-023-05497-4 (PMC10630517; doi:10.1038/s42003-023-05497-4)
Supplement: Supplementary file 3 — Supplementary Data 1 [file 42003_2023_5497_MOESM3_ESM.xlsx]

## Sheet: Figure 2
structural modes	m_1j^2	m_2j^2	m_3j^2		regions	rsn	v_1	v_2	v_3	v_4		rsn_id	rsn_name		distance_bin	alignement					R
1	0.0979355	0.0298398	0.0275606		1	5	0.00141112	-0.0104686	0.0116651	-0.00378598		1	'vis'			v_1	v_2	v_3	v_4			'vis'	'sm'	'da'	'va'	'lim'	'fpn'	'dmn'
2	0.0242736	0.0355091	0.0275625		2	5	0.00215637	-0.0162205	0.0124622	-0.0075469		2	'sm'		1	0.110546	0.0720306	0.0647594	0.0598148		v_1	0.189619	0.0601371	0.0905814	0.172366	0.157917	0.0610872	0.168671
3	0.0326061	0.035416	0.0215442		3	5	0.00108944	-0.0103991	0.0119137	-0.00419525		3	'da'		2	0.0266301	0.0224548	0.0136064	0.0141073		v_2	0.0910651	0.304906	0.0900475	0.0526875	0.0129782	0.144863	0.265779
4	0.0287088	0.0330909	0.0148888		4	5	0.000829047	-0.00769929	0.00985125	-0.00225696		4	'va'		3	0.00585108	0.00621126	0.00300544	0.00300816		v_3	0.0189665	0.107145	0.0298003	0.0298297	0.0615084	0.0279121	0.0432955
5	0.0330155	0.0216522	0.023983		5	7	0.00262563	-0.0171498	0.0169355	-0.00567903		5	'lim'		4	0.00323314	0.00260838	0.00359428	0.00223291		v_4	0.0247726	0.0169399	0.0533814	0.114457	0.168318	0.0339254	0.12711
6	0.050898	0.024849	0.0305447		6	5	0.00203315	-0.0130693	0.0198796	0.00265179		6	'fpn'		5	0.00109793	0.000470318	0.00154165	0.000932914
7	0.0361618	0.0161399	0.0308891		7	5	0.0151557	-0.0684033	0.0948014	-0.00678437		7	'dmn'		6	0.000539444	8.92005e-05	0.000657877	0.000591451		FDR-corrected p
8	0.0360044	0.0255211	0.0231235		8	5	0.00360408	-0.0178065	0.0274046	-0.000953378					7	0.000269946	-0.000126408	0.000552657	0.000599693			'vis'	'sm'	'da'	'va'	'lim'	'fpn'	'dmn'
9	0.0275412	0.0158011	0.0279578		9	5	0.00526769	-0.0209763	0.0234613	-0.0117527					8	0.000189905	-0.000182471	0.000726434	0.000434537		v_1	0.068	0.647684	0.378933	0.068	0.068	0.647684	0.068
10	0.0318119	0.0166591	0.022624		10	4	0.00392746	-0.0183418	0.00700749	-0.00804183					9	5.52463e-05	-6.44237e-05	0.000337738	0.000233288		v_2	0.476	0	0.392862	0.647684	0.8558	0.22295	0
11	0.0255632	0.0190478	0.0220209		11	4	0.0107218	-0.0470046	0.0176759	-0.0159579					10	7.60079e-06	2.57129e-06	0.000106665	0.000251717		v_3	0.809304	0.272873	0.770467	0.770467	0.647684	0.770467	0.75138
12	0.0178197	0.0172515	0.0162107		12	4	0.0333528	-0.0841272	-0.0295163	-0.0178986											v_4	0.794192	0.809304	0.647684	0.225556	0.068	0.770467	0.25676
13	0.0157935	0.0180342	0.0170093		13	4	0.0663319	-0.0966173	-0.118774	-0.0151789
14	0.0167747	0.0150697	0.0103374		14	6	0.0182702	-0.0796608	0.024533	-0.0161962
15	0.0121071	0.00975542	0.0128725		15	6	0.0221659	-0.0692546	-0.018021	-0.00814876
16	0.0172824	0.0142755	0.012363		16	6	0.0118324	-0.0557152	0.0174079	-0.0117128
17	0.01461	0.0164404	0.00761385		17	6	0.00871972	-0.0428926	0.0199104	-0.00936704
18	0.0117246	0.0118951	0.0120923		18	6	0.00688659	-0.0429622	0.0453091	-0.00713846
19	0.0140195	0.0129117	0.0137266		19	6	0.00299714	-0.0204216	0.0195484	-0.00328826
20	0.0131966	0.00988439	0.0108752		20	7	0.0456292	-0.159071	0.16861	-0.0759243
21	0.0106507	0.0105281	0.0123974		21	7	0.0627045	-0.228374	0.210101	-0.111466
22	0.00813865	0.0112653	0.0089752		22	7	0.080441	-0.272341	0.178163	-0.115151
23	0.0101133	0.0133195	0.00871313		23	7	0.0460692	-0.16194	0.0322138	-0.0273321
24	0.0057016	0.00936044	0.00847764		24	7	0.197157	-0.272778	-0.0594196	-0.0870112
25	0.00925893	0.00845129	0.00906338		25	7	0.303705	-0.10166	-0.356559	-0.0599596
26	0.00770613	0.00809745	0.00800934		26	7	0.155137	-0.0287407	-0.242121	0.0613258
27	0.00535437	0.00755161	0.00600952		27	7	0.0537661	-0.0647207	-0.0928939	0.0117007
28	0.00788896	0.0114938	0.00727855		28	6	0.031665	-0.0257253	-0.0757295	0.0196431
29	0.00726887	0.00744508	0.00932376		29	6	0.0140265	-0.0286988	-0.0386364	0.00507704
30	0.00689593	0.0075136	0.00832747		30	6	0.0524671	-0.0910195	-0.0847707	0.0171976
31	0.00628497	0.00734871	0.00703134		31	2	0.0237717	-0.0164356	-0.052598	0.00191329
32	0.00512403	0.00741367	0.00772585		32	2	0.0382467	-0.0348341	-0.0954495	0.00986516
33	0.00869855	0.00649952	0.00666904		33	2	0.0138986	-0.0123213	-0.0358772	0.0085511
34	0.00516819	0.00535701	0.00733613		34	2	0.0253921	-0.00486351	-0.0528591	0.0232449
35	0.00511202	0.00754405	0.00602604		35	2	0.0320899	0.0251844	-0.0157193	0.0243552
36	0.00765811	0.00597992	0.00711031		36	2	0.139415	0.0910985	-0.0734421	0.0729995
37	0.00553305	0.00665688	0.00910607		37	2	0.149708	0.187018	0.127519	-0.0601559
38	0.00516653	0.00654608	0.00546727		38	2	0.236506	0.176692	0.0380087	-0.119768
39	0.00491435	0.00463651	0.00690773		39	2	0.152043	0.169191	0.131277	-0.119827
40	0.00587257	0.00531944	0.00485565		40	7	0.0337887	-0.0949935	0.0875058	-0.0586021
41	0.00530628	0.0076909	0.00670915		41	4	0.176649	-0.315018	0.131226	-0.171087
42	0.00466899	0.00499953	0.00415926		42	4	0.306552	-0.0276497	-0.161695	-0.157845
43	0.00415648	0.00530014	0.00599995		43	4	0.332413	0.274823	0.197465	-0.171775
44	0.00370147	0.00473185	0.00509964		44	7	0.10251	0.0457438	0.173198	-0.112682
45	0.00459822	0.00588261	0.00638312		45	2	0.00223068	-0.00375751	-0.00636619	-0.00047879
46	0.0033556	0.00446073	0.0041231		46	2	0.00130874	-0.00128659	-0.00449122	0.000580323
47	0.00358444	0.00457636	0.00557009		47	2	0.00252691	0.000741639	-0.00424878	0.00203487
48	0.0037436	0.00492306	0.00439959		48	2	0.00345754	0.00163253	-0.0022186	0.00165746
49	0.00358583	0.0041297	0.00563126		49	2	0.0209576	0.0266692	0.0161009	0.000184055
50	0.0043988	0.00453416	0.00816454		50	4	0.00387611	-0.00397016	-0.0112149	0.00174878
51	0.00384613	0.00486911	0.00627994		51	4	0.00223314	-0.00538485	-0.0060291	-0.000622113
52	0.00529274	0.00431311	0.00655057		52	4	0.0021925	-0.00279097	-0.00564955	-0.000280565
53	0.00428515	0.00517348	0.00430897		53	4	0.00102502	-0.00287971	-0.00102607	-0.00108602
54	0.00352767	0.00418792	0.00485839		54	3	0.00557061	0.00294952	0.000683452	0.00122453
55	0.00278097	0.003152	0.0044872		55	3	0.0233288	0.028545	0.0444823	-0.00972916
56	0.00396793	0.00379354	0.00584548		56	3	0.00435816	0.00277052	0.0111062	0.000658234
57	0.00356198	0.00424096	0.00630884		57	3	0.0024682	-0.000910859	0.00378876	0.00197155
58	0.00254399	0.00404941	0.00374248		58	3	0.0044353	0.00203676	0.0185095	-0.00193666
59	0.00280879	0.00472539	0.00407913		59	3	0.00123904	-0.000659821	0.00939322	0.0015027
60	0.00306403	0.00409173	0.00415113		60	3	0.00399566	0.0010084	0.0288366	0.00554392
61	0.00327539	0.00528279	0.00321906		61	7	0.00621735	-0.010069	-0.0184251	0.00330987
62	0.00342396	0.00509577	0.00454441		62	7	0.00210849	-0.00572996	-0.00660374	1.38074e-05
63	0.00305527	0.00346033	0.00405967		63	7	0.00424085	-0.00757939	-0.00992719	0.00305724
64	0.00333365	0.0032942	0.00379864		64	7	0.00206935	-0.0049105	-0.00471303	0.0010078
65	0.00278902	0.00346898	0.0041753		65	7	0.0015864	-0.00468499	-0.00513346	0.000601843
66	0.00243133	0.00273138	0.00395801		66	7	0.00174316	-0.0026478	0.00195578	0.00104672
67	0.00318207	0.00299407	0.00323916		67	7	0.0132013	0.0073347	0.0567486	-0.0101027
68	0.00194078	0.00339634	0.00356582		68	7	0.0513407	0.0093148	0.0870932	-0.0799123
69	0.00262837	0.0038081	0.00344188		69	7	0.0255521	0.00750279	0.0639946	-0.0462378
70	0.00280552	0.00365033	0.00288378		70	7	0.0540453	0.0321565	0.117008	-0.0613886
71	0.00156366	0.0031366	0.00414964		71	7	0.101343	0.0734276	0.0991015	-0.102475
72	0.00269313	0.00394154	0.00349082		72	1	0.00158001	0.000959662	0.0153882	0.000504324
73	0.00220462	0.00335946	0.00312091		73	1	0.00231451	0.000787359	0.0204741	0.00388947
74	0.00183936	0.00329338	0.00244157		74	1	0.0016426	0.00051508	0.0186411	0.00328016
75	0.00148803	0.00272499	0.00398788		75	1	0.00173502	-0.00297681	0.0179602	0.00962358
76	0.00198306	0.00287221	0.00377479		76	1	0.000811617	-0.00183993	0.00878889	0.00562752
77	0.00171257	0.00311319	0.00369989		77	1	0.000423033	-0.00137743	0.00502312	0.0017403
78	0.00218818	0.00303123	0.00369609		78	1	0.000351832	-0.00181843	0.00365507	0.000696673
79	0.00216616	0.00330387	0.00382383		79	1	0.000505784	-0.00196551	0.00589987	0.00133997
80	0.00179174	0.0025832	0.00392318		80	1	0.000551117	-0.0015243	0.00175628	0.00073255
81	0.00221605	0.00256715	0.0037251		81	1	0.00048556	-0.00183746	0.00594035	0.00156541
82	0.002329	0.00297924	0.00263642		82	1	0.000495516	-0.000348128	0.00685636	0.00173009
83	0.00252127	0.00225386	0.0031549		83	1	0.00218403	0.00058424	0.0141956	0.000189189
84	0.00160621	0.00182903	0.00238119		84	1	0.00042431	-0.00122922	0.00487286	0.000715565
85	0.00181747	0.00340503	0.00327037		85	1	0.000545254	-0.00149716	0.00260506	0.000568258
86	0.00160433	0.00288087	0.00265185		86	1	0.000659804	-0.00133437	0.00449366	0.000127326
87	0.00184953	0.00251634	0.00320005		87	1	0.000811103	-0.000978176	0.00405189	-0.00117854
88	0.00154508	0.00308126	0.00251294		88	1	0.00606449	0.00306469	0.0194132	-0.0122359
89	0.00200871	0.00321856	0.0028706		89	5	0.00109271	0.000252029	0.00510088	-0.00339065
90	0.00170181	0.00285183	0.00341229		90	5	0.000754747	-0.00440582	0.0039001	-0.00241384
91	0.00149991	0.00236224	0.00306091		91	5	0.000781172	-0.00265012	0.00241446	-0.00049411
92	0.00203292	0.00276062	0.00295235		92	5	0.000728469	-0.00250834	-0.000397847	0.000154071
93	0.00216859	0.00178433	0.00293936		93	5	0.00119548	-0.00380738	-0.00262984	0.000417846
94	0.00134371	0.00251691	0.00232787		94	5	0.00324192	-0.00823488	-0.00768221	0.00174725
95	0.00212483	0.002008	0.00216043		95	7	0.00395024	-0.0111695	-0.0101922	0.000264648
96	0.00239318	0.0026841	0.00266981		96	7	0.000593008	-0.00156537	6.14847e-05	-0.000449768
97	0.00194837	0.00286662	0.00311384		97	7	0.000526259	-0.00181334	7.19608e-05	-0.00028933
98	0.00205193	0.00212683	0.00302492		98	7	0.000362338	-0.00188885	0.00195902	-0.000361861
99	0.00207387	0.0025297	0.00239858		99	2	0.00100746	-0.00320557	-0.00166438	-0.000683404
100	0.00206084	0.00226877	0.00231168		100	2	0.000584883	-0.000919807	0.00122839	-0.000605824
101	0.00260274	0.00273064	0.00204053		101	2	0.000600227	-0.000544058	0.00246634	-6.96057e-05
102	0.00209686	0.00232052	0.00175904		102	2	0.000566216	-0.000579694	0.00306692	-0.000123994
103	0.00164719	0.00199316	0.0021503		103	2	0.000829507	-0.00258326	0.0053114	-0.000635424
104	0.00193621	0.00216576	0.00240417		104	2	0.000542591	-0.00280554	0.00381422	-0.000832522
105	0.00126462	0.0017397	0.0023544		105	2	0.000626443	5.94134e-06	0.0020988	-0.000362195
106	0.00135514	0.00146398	0.00297788		106	4	0.00142693	-0.00442009	0.00362029	-0.00190848
107	0.00156227	0.00202492	0.00241237		107	4	0.00481158	-0.0189875	0.0082157	-0.0075493
108	0.00118927	0.0022863	0.0021326		108	4	0.0053149	-0.0259546	0.00928882	-0.0110809
109	0.00140262	0.00237295	0.00301164		109	5	0.00222026	-0.0264739	0.0432927	0.184333
110	0.000974839	0.0014276	0.00182661		110	5	0.00512251	-0.0546636	0.0731226	0.318003
111	0.00129248	0.00232573	0.00181678		111	5	0.00332068	-0.0390014	0.0642526	0.261001
112	0.00148933	0.00231039	0.00188439		112	5	0.00269545	-0.0292034	0.0496398	0.174169
113	0.00173973	0.00163494	0.00266117		113	7	0.00244686	-0.0245286	0.0344091	0.101677
114	0.00217363	0.00261454	0.00213799		114	5	0.00323539	-0.019323	0.0301648	0.010008
115	0.00134382	0.00154342	0.00223942		115	5	0.01657	-0.0606102	0.098411	0.0176032
116	0.000973027	0.00212353	0.00268741		116	5	0.00681407	-0.02399	0.0430274	0.0508948
117	0.00113033	0.00143948	0.00144568		117	7	0.00595281	-0.0407011	0.0330111	0.103271
118	0.0012334	0.00162866	0.00164764		118	4	0.014684	-0.0610322	0.00901152	0.0686599
119	0.00111626	0.00175739	0.00212213		119	4	0.0400756	-0.098234	-0.044383	0.0846835
120	0.00133925	0.00171509	0.00176791		120	6	0.013684	-0.0564377	0.000322735	0.0322629
121	0.00106717	0.00229679	0.00238135		121	6	0.0157928	-0.0711443	0.0212368	0.010752
122	0.001143	0.00205084	0.00196248		122	6	0.00699079	-0.0382638	0.0142153	0.020269
123	0.00111199	0.00165268	0.00204432		123	6	0.0112719	-0.0629688	0.0473469	0.0155031
124	0.00106367	0.00190512	0.00159694		124	6	0.00840222	-0.0493504	0.0460547	0.028093
125	0.00152402	0.00167581	0.00166681		125	6	0.00560353	-0.0386632	0.0521959	0.0562009
126	0.00105121	0.00247405	0.00159741		126	7	0.0262191	-0.122211	0.14916	-0.0316642
127	0.00123588	0.0014942	0.00257791		127	7	0.0442038	-0.095282	0.1322	0.000389732
128	0.00109472	0.00298682	0.00179671		128	7	0.0524907	-0.234971	0.19082	-0.0650187
129	0.00108147	0.00206048	0.00162933		129	7	0.0450849	-0.104552	0.0892983	-0.00276648
130	0.00122089	0.00171324	0.00218082		130	7	0.0641016	-0.203552	0.0758711	-0.00330749
131	0.00122039	0.00205179	0.00197153		131	7	0.0638066	-0.121988	-0.0871595	0.0566272
132	0.00157369	0.00156112	0.00253666		132	7	0.164449	-0.174488	-0.0146397	0.0532436
133	0.00124207	0.00229107	0.00205335		133	7	0.328531	-0.0463892	-0.270401	0.0913798
134	0.000972158	0.00135155	0.00196443		134	7	0.120594	-0.0694503	-0.229329	0.0327179
135	0.0010937	0.00206881	0.00181979		135	7	0.0275138	-0.0830395	-0.0370452	0.050429
136	0.00125064	0.00189921	0.00180525		136	7	0.014364	-0.0410669	-0.0335689	0.0436313
137	0.00114787	0.00165416	0.00170878		137	7	0.0454769	-0.0533798	-0.0992252	0.0456918
138	0.0011251	0.00191126	0.00174264		138	2	0.136724	0.150332	0.0474934	0.0573034
139	0.00146291	0.00183538	0.00162003		139	2	0.0844691	0.0358411	-0.0923484	0.0352429
140	0.00119167	0.00185573	0.0014475		140	2	0.0321048	0.00677495	-0.0534777	0.0306214
141	0.00095297	0.00158829	0.00197244		141	2	0.0195058	-0.00070299	-0.0394788	0.0280355
142	0.00139798	0.00171221	0.00219278		142	2	0.0231816	-0.0140101	-0.0551505	0.0265087
143	0.00105571	0.00180795	0.00208565		143	2	0.00501149	-0.00659884	-0.0143677	0.0214391
144	0.000877961	0.00156962	0.00211687		144	2	0.0182096	-0.0345178	-0.0491983	0.0402
145	0.000858558	0.00166221	0.00145653		145	2	0.0133917	-0.0283742	-0.0172471	0.0751663
146	0.000906339	0.00161076	0.00187671		146	2	0.139715	0.136227	0.0583523	0.087229
147	0.000842552	0.00200597	0.0014623		147	2	0.229975	0.180694	0.115912	0.197694
148	0.000684575	0.00135014	0.00165538		148	7	0.0307797	-0.040057	0.0735914	0.0403849
149	0.00097965	0.00149647	0.0021116		149	4	0.107296	-0.100005	0.115435	0.0768836
150	0.00100131	0.00150259	0.00202068		150	4	0.335061	0.145386	0.101696	0.241793
151	0.000890491	0.00125639	0.00149279		151	4	0.0908524	0.0266178	0.0910747	0.121501
152	0.000888534	0.00183458	0.00148885		152	7	0.0878288	0.0404356	0.158469	0.0791168
153	0.00130226	0.00166806	0.00166882		153	2	0.0360319	0.0474094	0.0359468	0.00153938
154	0.00123534	0.00171195	0.00137849		154	2	0.006102	0.00342842	-0.00256811	0.00836051
155	0.00103458	0.00160503	0.00128314		155	2	0.00237727	-0.00192992	-0.00561881	0.0110894
156	0.00108742	0.00188307	0.00170295		156	2	0.00138594	-0.00151144	-0.00483663	0.00689869
157	0.00100727	0.00141384	0.00140039		157	2	0.00063341	-0.00157308	-0.00184197	0.00782035
158	0.00136399	0.00154274	0.00195225		158	2	0.000516564	-0.00164147	-0.00127165	0.00712813
159	0.000894552	0.00213135	0.00142748		159	2	0.00123859	-0.00597994	0.00226898	0.0302859
160	0.00111071	0.00188017	0.0018227		160	4	0.00147806	-0.00670992	0.00235955	0.0290738
161	0.00109147	0.00168274	0.00154509		161	4	0.00121979	-0.00370935	-0.000759915	0.0182988
162	0.000856829	0.00138708	0.0015871		162	4	0.00134591	-0.00432552	-0.00152785	0.0181536
163	0.00108782	0.00142295	0.00178503		163	4	0.00175405	-0.00661415	-0.00507597	0.0231324
164	0.00141884	0.00168473	0.00181192		164	4	0.00162947	-0.00290032	-0.00311315	0.0124821
165	0.000752092	0.00171307	0.00175885		165	3	0.0344838	0.0378536	0.0492793	-0.0119076
166	0.00116376	0.00185084	0.00148687		166	3	0.00284573	0.000405677	0.00254297	0.0102889
167	0.000836522	0.00143958	0.0014808		167	3	0.00338685	-0.00112832	0.00613678	0.013367
168	0.000801539	0.00174707	0.00149537		168	3	0.0107425	0.00866583	0.0284283	-0.00213993
169	0.000885251	0.00213706	0.00201648		169	3	0.00724278	0.00383947	0.0290048	0.00597001
170	0.00114925	0.00169817	0.00157486		170	3	0.00345498	-0.000974325	0.0241619	0.0267707
171	0.00118602	0.00227489	0.00185847		171	3	0.0042538	3.95315e-05	0.0299982	0.0254661
172	0.00103808	0.00174387	0.00218341		172	7	0.00253457	-0.0026465	0.00923405	0.0214843
173	0.00124272	0.00224531	0.00160414		173	7	0.00223293	-0.00656937	-0.00309692	0.022911
174	0.000832816	0.0019623	0.00145183		174	7	0.0026517	-0.00789561	-0.00720041	0.0233632
175	0.000677039	0.00178564	0.00158957		175	7	0.00473867	-0.00518843	-0.00156018	0.0172259
176	0.00123592	0.00211015	0.0024181		176	7	0.00329589	-0.00630067	-0.00702492	0.0184146
177	0.000795049	0.00209741	0.00189065		177	7	0.0567768	0.0447898	0.0876824	0.0194494
178	0.000896383	0.00136947	0.00172245		178	7	0.0690337	0.0353968	0.0865647	0.0854039
179	0.00121294	0.00168554	0.00181845		179	7	0.0378235	0.0179178	0.0906222	0.0328243
180	0.00121551	0.00160744	0.00188084		180	7	0.0237212	0.0107226	0.0678912	0.0293876
181	0.000637253	0.00208999	0.00185609		181	7	0.01865	0.00753051	0.0546839	0.032231
182	0.00116507	0.00210233	0.00253582		182	1	0.00248214	-0.000756027	0.0200483	0.0255107
183	0.000892936	0.00155636	0.00151053		183	1	0.00221549	-0.00581043	0.0257116	0.0508106
184	0.00116296	0.00179709	0.00136234		184	1	0.00109923	-0.00295091	0.012998	0.0278938
185	0.000736397	0.00210766	0.00181664		185	1	0.000936749	-0.00674829	0.011296	0.0397083
186	0.0010892	0.00153766	0.00211838		186	1	0.000710625	-0.00365708	0.00994788	0.0294237
187	0.000796358	0.00228933	0.00185259		187	1	0.001435	-0.00466122	0.00536146	0.0271971
188	0.000884769	0.00157465	0.00198618		188	1	0.00074237	-0.00513002	0.00986001	0.0357861
189	0.000529174	0.00181838	0.00212879		189	1	0.000989152	-0.00811406	0.0143034	0.0502823
190	0.00120903	0.00200425	0.00161478		190	1	0.000470768	-0.00196475	0.00736294	0.0185528
191	0.00128235	0.00174955	0.00168642		191	1	0.00133073	-0.000301826	0.00847191	0.0116399
192	0.000989581	0.00230655	0.00190528		192	1	0.000892598	-0.0015091	0.00827682	0.0189539
193	0.000832074	0.00234638	0.00141118		193	1	0.000504616	-0.00360785	0.00692756	0.0269992
194	0.000673062	0.00259987	0.0013889		194	1	0.000729525	-0.00355879	0.00325082	0.0218518
195	0.00187768	0.00170573	0.00206434		195	1	0.000548225	-0.00277055	0.00555833	0.0234823
196	0.0010741	0.00211844	0.00159211		196	1	0.000804005	-0.0035223	0.00575273	0.0270662
197	0.0012941	0.00217959	0.00197377		197	7	0.00568292	0.00210529	0.0215089	0.0208859
198	0.00117723	0.00145045	0.00118474		198	5	0.00108272	-0.00252987	0.0083642	0.0248418
199	0.00100604	0.0020476	0.00179284		199	5	0.00212137	-0.0201728	0.0250327	0.119699
200	0.0011611	0.00199429	0.00209363		200	5	0.00129726	-0.00873412	0.00764161	0.0499177
201	0.000970514	0.00153155	0.0014885		201	5	0.00165707	-0.0085486	0.000296306	0.0338474
202	0.0010091	0.00233466	0.00179975		202	5	0.00281694	-0.0127144	-0.00374514	0.0372369
203	0.00112454	0.00295238	0.00143648		203	5	0.00468721	-0.01555	-0.00986467	0.0344787
204	0.00120993	0.00196257	0.00182189		204	7	0.00449543	-0.0148749	-0.0127526	0.0333115
205	0.0012981	0.00240553	0.00188977		205	7	0.00305657	-0.0134781	-0.00489109	0.037383
206	0.00110667	0.0019155	0.00163065		206	7	0.00123611	-0.00755179	0.00252799	0.0338943
207	0.0012698	0.00239613	0.00200898		207	7	0.00108291	-0.00968281	0.010907	0.0590402
208	0.00154426	0.00231697	0.00223089		208	7	0.00156566	-0.00705258	-0.00431391	0.0216415
209	0.00126147	0.00176256	0.00225162		209	7	0.00263332	-0.01161	-0.00545977	0.0312063
210	0.00201429	0.00274422	0.00256559		210	2	0.0015226	-0.00645111	-0.000567246	0.0210487
211	0.00112343	0.00222771	0.00199795		211	2	0.000773589	-0.00270285	0.00171884	0.0120469
212	0.0011778	0.00219422	0.00179964		212	2	0.000906755	-0.00377905	0.00340993	0.0204624
213	0.000705466	0.00241118	0.00141884		213	2	0.00082116	-0.0046108	0.0084284	0.0327396
214	0.00161312	0.0020236	0.00174383		214	2	0.00147281	-0.0145586	0.0186788	0.0901756
215	0.000991251	0.0019223	0.00180258		215	2	0.000750725	-0.000864814	0.0032899	0.008247
216	0.00123799	0.00221854	0.00195556		216	4	0.00402098	-0.0160671	0.0180556	0.0827941
217	0.0016949	0.00284884	0.00185169		217	4	0.0116161	-0.0730573	0.0676804	0.280641
218	0.00186172	0.00237303	0.00256017		218	4	0.0103535	-0.0763847	0.0780739	0.372383
219	0.00129893	0.001564	0.00152477		219	4	0.0118081	-0.0603155	0.0364886	0.199538

## Sheet: Figure 3
sub	R_proposed	R_Tewarie		regions	rsn	R_proposed	R_Tewarie	delta_R		rsn_id	rsn_name
1	0.511221	0.186089		1	5	0.323573	0.159912	0.16366		1	'vis'
2	0.551215	0.163618		2	5	0.3126	0.16143	0.151169		2	'sm'
3	0.591886	0.187078		3	5	0.252703	0.172508	0.0801954		3	'da'
4	0.534414	0.248648		4	5	0.310088	0.16882	0.141268		4	'va'
5	0.595981	0.228266		5	7	0.322056	0.198169	0.123886		5	'lim'
6	0.59072	0.224378		6	5	0.343079	0.147581	0.195498		6	'fpn'
7	0.443178	0.204605		7	5	0.359856	0.304959	0.0548968		7	'dmn'
8	0.515524	0.220454		8	5	0.335758	0.260751	0.0750068
9	0.493612	0.227903		9	5	0.395729	0.182167	0.213562
10	0.423764	0.242271		10	4	0.421356	0.203527	0.217829
11	0.659358	0.195634		11	4	0.322877	0.188449	0.134428
12	0.823162	0.207876		12	4	0.354823	0.20825	0.146573
13	0.651317	0.135455		13	4	0.452436	0.179485	0.272951
14	0.482207	0.250243		14	6	0.403587	0.238936	0.164651
15	0.71257	0.190666		15	6	0.248001	0.279777	-0.031776
16	0.467227	0.204567		16	6	0.374855	0.206976	0.16788
17	0.544339	0.181507		17	6	0.245793	0.275939	-0.0301463
18	0.496233	0.220298		18	6	0.289022	0.249431	0.0395913
19	0.604654	0.223266		19	6	0.219435	0.252276	-0.0328405
20	0.659664	0.214358		20	7	0.323474	0.288646	0.0348277
21	0.607622	0.270366		21	7	0.38015	0.313085	0.067065
22	0.542502	0.177062		22	7	0.35391	0.29766	0.0562499
23	0.465175	0.230243		23	7	0.412223	0.269701	0.142522
24	0.625467	0.166415		24	7	0.261196	0.283004	-0.0218074
25	0.491652	0.21214		25	7	0.584671	0.267018	0.317653
26	0.576128	0.223214		26	7	0.564536	0.251141	0.313396
27	0.524671	0.202845		27	7	0.355871	0.193586	0.162284
28	0.706258	0.262867		28	6	0.3801	0.245276	0.134824
29	0.744703	0.22016		29	6	0.30874	0.23945	0.0692891
30	0.575009	0.229287		30	6	0.342065	0.244861	0.0972042
31	0.536821	0.189435		31	2	0.652883	0.215841	0.437042
32	0.54917	0.183177		32	2	0.524492	0.194717	0.329776
33	0.573432	0.261382		33	2	0.587004	0.156301	0.430704
34	0.679809	0.229074		34	2	0.601976	0.19243	0.409546
35	0.66004	0.198124		35	2	0.515328	0.237384	0.277944
36	0.696917	0.18873		36	2	0.575361	0.261436	0.313924
37	0.542351	0.21347		37	2	0.454873	0.277719	0.177154
38	0.413991	0.209376		38	2	0.5734	0.287966	0.285434
39	0.616098	0.208636		39	2	0.54858	0.217791	0.330789
40	0.531567	0.262233		40	7	0.254191	0.27097	-0.0167796
41	0.741309	0.173139		41	4	0.445873	0.142474	0.303399
42	0.564006	0.196522		42	4	0.700374	0.171095	0.529279
43	0.562421	0.161352		43	4	0.493172	0.177499	0.315673
44	0.69419	0.192404		44	7	0.256469	0.290222	-0.0337522
45	0.598469	0.180451		45	2	0.591192	0.245245	0.345947
46	0.583296	0.207606		46	2	0.558064	0.24088	0.317184
47	0.475567	0.187714		47	2	0.535892	0.254671	0.281221
48	0.6112	0.212888		48	2	0.534079	0.213887	0.320192
49	0.574826	0.169962		49	2	0.512329	0.27565	0.236679
50	0.623156	0.19871		50	4	0.553529	0.258993	0.294536
51	0.586474	0.207496		51	4	0.49806	0.215817	0.282244
52	0.560022	0.233047		52	4	0.6053	0.259097	0.346204
53	0.457952	0.194315		53	4	0.653638	0.276863	0.376774
54	0.691621	0.17918		54	3	0.595491	0.249792	0.3457
55	0.646896	0.177926		55	3	0.534778	0.260015	0.274763
56	0.679282	0.198734		56	3	0.450757	0.254991	0.195767
57	0.593622	0.227539		57	3	0.464713	0.233409	0.231305
58	0.646681	0.238395		58	3	0.421202	0.328839	0.0923635
59	0.648668	0.193429		59	3	0.520445	0.358534	0.16191
60	0.451437	0.22732		60	3	0.530239	0.370166	0.160073
61	0.766176	0.201401		61	7	0.263663	0.221705	0.0419581
62	0.638898	0.190591		62	7	0.2891	0.211876	0.077224
63	0.449529	0.219833		63	7	0.3109	0.207044	0.103856
64	0.52402	0.177663		64	7	0.313148	0.187318	0.125831
65	0.603531	0.211837		65	7	0.372177	0.18676	0.185417
66	0.632541	0.214312		66	7	0.374543	0.269397	0.105146
67	0.835088	0.183892		67	7	0.42926	0.356123	0.073137
68	0.755273	0.183292		68	7	0.340145	0.251186	0.0889595
69	0.490746	0.253411		69	7	0.26768	0.315837	-0.0481566
				70	7	0.407634	0.25816	0.149474
				71	7	0.606222	0.195898	0.410324
				72	1	0.356657	0.318545	0.0381117
				73	1	0.538336	0.393566	0.144769
				74	1	0.522528	0.392593	0.129936
				75	1	0.527616	0.42344	0.104176
				76	1	0.448212	0.418882	0.0293302
				77	1	0.498874	0.401159	0.0977152
				78	1	0.440052	0.338891	0.101161
				79	1	0.556848	0.403424	0.153424
				80	1	0.610331	0.299307	0.311024
				81	1	0.530415	0.381915	0.148499
				82	1	0.550131	0.374936	0.175195
				83	1	0.509659	0.387451	0.122209
				84	1	0.592792	0.334902	0.257891
				85	1	0.59196	0.302623	0.289337
				86	1	0.532702	0.284414	0.248287
				87	1	0.401372	0.246704	0.154668
				88	1	0.416645	0.232705	0.18394
				89	5	0.402207	0.181608	0.220599
				90	5	0.506975	0.144044	0.362931
				91	5	0.303409	0.245669	0.0577408
				92	5	0.306056	0.243697	0.0623589
				93	5	0.286679	0.203649	0.0830305
				94	5	0.470322	0.175772	0.29455
				95	7	0.500422	0.202882	0.29754
				96	7	0.419612	0.244512	0.1751
				97	7	0.355498	0.225488	0.130009
				98	7	0.366064	0.188467	0.177597
				99	2	0.59644	0.207393	0.389047
				100	2	0.697641	0.244685	0.452955
				101	2	0.6467	0.209021	0.437679
				102	2	0.738578	0.195744	0.542834
				103	2	0.561628	0.192288	0.36934
				104	2	0.646633	0.18252	0.464113
				105	2	0.580224	0.156111	0.424113
				106	4	0.633193	0.197992	0.435201
				107	4	0.694185	0.194866	0.499319
				108	4	0.543974	0.18111	0.362864
				109	5	0.334075	0.186786	0.147289
				110	5	0.343206	0.185365	0.157841
				111	5	0.295492	0.184925	0.110566
				112	5	0.274324	0.183173	0.0911507
				113	7	0.28114	0.164685	0.116455
				114	5	0.372951	0.168405	0.204546
				115	5	0.375563	0.307901	0.0676621
				116	5	0.333311	0.249697	0.0836146
				117	7	0.248038	0.214273	0.0337652
				118	4	0.230482	0.261254	-0.0307722
				119	4	0.307689	0.2191	0.0885894
				120	6	0.355519	0.254218	0.101301
				121	6	0.379717	0.226865	0.152852
				122	6	0.39484	0.181963	0.212877
				123	6	0.332243	0.249703	0.0825398
				124	6	0.222623	0.229517	-0.00689412
				125	6	0.240224	0.194656	0.0455678
				126	7	0.382114	0.281588	0.100526
				127	7	0.352385	0.327155	0.02523
				128	7	0.375265	0.28337	0.0918958
				129	7	0.196733	0.257807	-0.061074
				130	7	0.346005	0.317678	0.0283268
				131	7	0.367508	0.250491	0.117017
				132	7	0.264093	0.263049	0.00104394
				133	7	0.507841	0.263221	0.24462
				134	7	0.461889	0.240851	0.221039
				135	7	0.378068	0.253476	0.124592
				136	7	0.279691	0.251757	0.0279345
				137	7	0.28733	0.209357	0.0779735
				138	2	0.520247	0.289213	0.231034
				139	2	0.525849	0.243332	0.282518
				140	2	0.486094	0.230005	0.256089
				141	2	0.557066	0.238279	0.318788
				142	2	0.435431	0.207259	0.228171
				143	2	0.58276	0.150902	0.431859
				144	2	0.444765	0.162695	0.28207
				145	2	0.638442	0.207377	0.431065
				146	2	0.489597	0.299173	0.190424
				147	2	0.497936	0.243863	0.254073
				148	7	0.282607	0.303996	-0.0213892
				149	4	0.436589	0.209802	0.226787
				150	4	0.573423	0.22627	0.347153
				151	4	0.580579	0.172694	0.407885
				152	7	0.288024	0.260943	0.0270807
				153	2	0.4955	0.27613	0.21937
				154	2	0.506266	0.230834	0.275431
				155	2	0.46242	0.271983	0.190437
				156	2	0.51063	0.246866	0.263764
				157	2	0.505054	0.280353	0.224701
				158	2	0.511046	0.234547	0.276498
				159	2	0.624319	0.24235	0.381968
				160	4	0.560751	0.23309	0.327661
				161	4	0.588021	0.268442	0.319579
				162	4	0.528169	0.214905	0.313265
				163	4	0.353411	0.164781	0.18863
				164	4	0.470183	0.224279	0.245905
				165	3	0.521419	0.255684	0.265735
				166	3	0.562386	0.205599	0.356786
				167	3	0.384181	0.181701	0.20248
				168	3	0.484576	0.218317	0.266259
				169	3	0.377535	0.292529	0.0850058
				170	3	0.505513	0.304961	0.200552
				171	3	0.539968	0.365099	0.174869
				172	7	0.262384	0.210473	0.0519108
				173	7	0.364308	0.165476	0.198832
				174	7	0.361676	0.160078	0.201598
				175	7	0.322524	0.166901	0.155623
				176	7	0.360684	0.198338	0.162346
				177	7	0.527774	0.229243	0.298532
				178	7	0.566399	0.195706	0.370693
				179	7	0.29267	0.277473	0.0151969
				180	7	0.252684	0.325695	-0.0730106
				181	7	0.32168	0.292172	0.0295081
				182	1	0.482339	0.402942	0.0793976
				183	1	0.575339	0.420792	0.154546
				184	1	0.527885	0.386415	0.14147
				185	1	0.367143	0.298317	0.0688255
				186	1	0.480101	0.354652	0.125449
				187	1	0.568151	0.225734	0.342417
				188	1	0.567436	0.321571	0.245865
				189	1	0.523402	0.304115	0.219287
				190	1	0.570725	0.36027	0.210454
				191	1	0.438777	0.287956	0.150822
				192	1	0.527382	0.296956	0.230426
				193	1	0.566977	0.246235	0.320742
				194	1	0.517255	0.212988	0.304267
				195	1	0.528749	0.199814	0.328934
				196	1	0.386688	0.221599	0.165089
				197	7	0.388431	0.223426	0.165006
				198	5	0.329489	0.203123	0.126365
				199	5	0.390656	0.157487	0.233169
				200	5	0.264833	0.224901	0.0399321
				201	5	0.324662	0.212787	0.111875
				202	5	0.294749	0.217219	0.07753
				203	5	0.461487	0.153156	0.308331
				204	7	0.456297	0.129934	0.326363
				205	7	0.311122	0.227407	0.0837143
				206	7	0.301049	0.213059	0.0879898
				207	7	0.374955	0.188711	0.186244
				208	7	0.529599	0.180307	0.349292
				209	7	0.430901	0.201228	0.229673
				210	2	0.594856	0.229376	0.36548
				211	2	0.721224	0.218657	0.502567
				212	2	0.704871	0.20968	0.495191
				213	2	0.739415	0.155224	0.584191
				214	2	0.560294	0.216481	0.343814
				215	2	0.637999	0.172203	0.465797
				216	4	0.625663	0.166136	0.459526
				217	4	0.658993	0.103128	0.555865
				218	4	0.533682	0.171227	0.362455
				219	4	0.535752	0.165575	0.370176

## Sheet: Figure 4
sub	R_proposed	R_comm		regions	rsn	R_comm	delta_R		rsn_id	rsn_name
1	0.511221	0.305901		1	5	0.223885	0.0996872		1	'vis'
2	0.551215	0.24261		2	5	0.308508	0.00409142		2	'sm'
3	0.591886	0.257215		3	5	0.248188	0.00451539		3	'da'
4	0.534414	0.396194		4	5	0.243243	0.066845		4	'va'
5	0.595981	0.322045		5	7	0.315471	0.00658491		5	'lim'
6	0.59072	0.293498		6	5	0.101135	0.241944		6	'fpn'
7	0.443178	0.325116		7	5	0.346408	0.0134483		7	'dmn'
8	0.515524	0.295762		8	5	0.313651	0.0221076
9	0.493612	0.313152		9	5	0.257572	0.138157
10	0.423764	0.296983		10	4	0.230881	0.190475
11	0.659358	0.323494		11	4	0.26824	0.0546365
12	0.823162	0.511076		12	4	0.29928	0.0555431
13	0.651317	0.295381		13	4	0.287993	0.164444
14	0.482207	0.30927		14	6	0.296465	0.107122
15	0.71257	0.297766		15	6	0.315514	-0.0675128
16	0.467227	0.305003		16	6	0.22381	0.151046
17	0.544339	0.293228		17	6	0.303081	-0.0572879
18	0.496233	0.331547		18	6	0.288629	0.000393108
19	0.604654	0.306203		19	6	0.28084	-0.0614049
20	0.659664	0.291118		20	7	0.315428	0.00804514
21	0.607622	0.319895		21	7	0.360319	0.0198319
22	0.542502	0.282457		22	7	0.379522	-0.0256119
23	0.465175	0.36149		23	7	0.305918	0.106305
24	0.625467	0.250193		24	7	0.362908	-0.101712
25	0.491652	0.331749		25	7	0.341218	0.243453
26	0.576128	0.29787		26	7	0.350998	0.213538
27	0.524671	0.253037		27	7	0.243642	0.112229
28	0.706258	0.371802		28	6	0.248807	0.131293
29	0.744703	0.312857		29	6	0.231202	0.0775378
30	0.575009	0.309849		30	6	0.242168	0.0998968
31	0.536821	0.279884		31	2	0.23895	0.413934
32	0.54917	0.281676		32	2	0.245076	0.279417
33	0.573432	0.389986		33	2	0.21225	0.374755
34	0.679809	0.321966		34	2	0.257987	0.343989
35	0.66004	0.266588		35	2	0.366183	0.149144
36	0.696917	0.287991		36	2	0.424951	0.15041
37	0.542351	0.246026		37	2	0.383865	0.071008
38	0.413991	0.275528		38	2	0.399299	0.174101
39	0.616098	0.274183		39	2	0.324538	0.224042
40	0.531567	0.301322		40	7	0.394004	-0.139814
41	0.741309	0.26765		41	4	0.202788	0.243085
42	0.564006	0.266323		42	4	0.269669	0.430705
43	0.562421	0.271927		43	4	0.224205	0.268967
44	0.69419	0.241121		44	7	0.290807	-0.0343378
45	0.598469	0.258872		45	2	0.235223	0.355969
46	0.583296	0.302884		46	2	0.225432	0.332632
47	0.475567	0.267698		47	2	0.253929	0.281964
48	0.6112	0.328296		48	2	0.291059	0.24302
49	0.574826	0.273614		49	2	0.377223	0.135106
50	0.623156	0.312806		50	4	0.340132	0.213397
51	0.586474	0.262662		51	4	0.252053	0.246007
52	0.560022	0.409014		52	4	0.311769	0.293531
53	0.457952	0.289399		53	4	0.311272	0.342365
54	0.691621	0.322398		54	3	0.375016	0.220475
55	0.646896	0.250651		55	3	0.421987	0.11279
56	0.679282	0.302955		56	3	0.417472	0.0332851
57	0.593622	0.342447		57	3	0.382335	0.0823783
58	0.646681	0.389456		58	3	0.468219	-0.0470164
59	0.648668	0.302199		59	3	0.509457	0.010988
60	0.451437	0.269337		60	3	0.555448	-0.0252087
61	0.766176	0.264613		61	7	0.235355	0.0283083
62	0.638898	0.241728		62	7	0.135369	0.153731
63	0.449529	0.321654		63	7	0.149902	0.160998
64	0.52402	0.237961		64	7	0.0714173	0.241731
65	0.603531	0.270261		65	7	0.126294	0.245883
66	0.632541	0.405801		66	7	0.352334	0.022209
67	0.835088	0.248834		67	7	0.53977	-0.11051
68	0.755273	0.312083		68	7	0.23793	0.102215
69	0.490746	0.320065		69	7	0.285681	-0.0180012
				70	7	0.437459	-0.0298256
				71	7	0.416682	0.18954
				72	1	0.477228	-0.120571
				73	1	0.572915	-0.0345793
				74	1	0.554408	-0.0318793
				75	1	0.579272	-0.0516559
				76	1	0.536863	-0.0886505
				77	1	0.543187	-0.0443126
				78	1	0.471757	-0.0317045
				79	1	0.513978	0.0428696
				80	1	0.414307	0.196024
				81	1	0.572491	-0.0420761
				82	1	0.563511	-0.01338
				83	1	0.53476	-0.0251001
				84	1	0.474814	0.117979
				85	1	0.411669	0.180291
				86	1	0.367084	0.165618
				87	1	0.321479	0.0798928
				88	1	0.340921	0.0757235
				89	5	0.260922	0.141286
				90	5	0.235013	0.271962
				91	5	0.307277	-0.00386803
				92	5	0.225514	0.0805421
				93	5	0.198557	0.0881221
				94	5	0.265313	0.205009
				95	7	0.249268	0.251154
				96	7	0.213715	0.205897
				97	7	0.205882	0.149615
				98	7	0.188123	0.177941
				99	2	0.251934	0.344506
				100	2	0.260007	0.437634
				101	2	0.230492	0.416207
				102	2	0.205087	0.533491
				103	2	0.24207	0.319558
				104	2	0.22601	0.420623
				105	2	0.213117	0.367106
				106	4	0.259892	0.373301
				107	4	0.243999	0.450185
				108	4	0.238815	0.305159
				109	5	0.309818	0.0242572
				110	5	0.315344	0.0278617
				111	5	0.246027	0.0494645
				112	5	0.239119	0.0352051
				113	7	0.322177	-0.0410366
				114	5	0.114286	0.258665
				115	5	0.35006	0.0255034
				116	5	0.335371	-0.00205988
				117	7	0.326757	-0.0787182
				118	4	0.329246	-0.0987646
				119	4	0.340111	-0.0324219
				120	6	0.297654	0.0578645
				121	6	0.278435	0.101282
				122	6	0.165045	0.229795
				123	6	0.324329	0.00791368
				124	6	0.305105	-0.0824825
				125	6	0.229788	0.0104353
				126	7	0.310425	0.0716896
				127	7	0.415821	-0.063436
				128	7	0.339232	0.0360332
				129	7	0.368765	-0.172032
				130	7	0.380419	-0.0344143
				131	7	0.289796	0.0777122
				132	7	0.350807	-0.0867139
				133	7	0.355696	0.152144
				134	7	0.331879	0.130011
				135	7	0.256623	0.121446
				136	7	0.260902	0.0187896
				137	7	0.221566	0.0657637
				138	2	0.397358	0.122889
				139	2	0.380849	0.145
				140	2	0.393907	0.0921868
				141	2	0.334238	0.222828
				142	2	0.259202	0.176228
				143	2	0.212398	0.370362
				144	2	0.242439	0.202326
				145	2	0.236934	0.401509
				146	2	0.421324	0.068273
				147	2	0.354389	0.143547
				148	7	0.44354	-0.160934
				149	4	0.240367	0.196222
				150	4	0.303789	0.269633
				151	4	0.283789	0.29679
				152	7	0.24435	0.0436739
				153	2	0.408276	0.0872236
				154	2	0.365951	0.140315
				155	2	0.342906	0.119514
				156	2	0.308538	0.202092
				157	2	0.313842	0.191212
				158	2	0.233852	0.277194
				159	2	0.271698	0.352621
				160	4	0.27299	0.28776
				161	4	0.265232	0.322789
				162	4	0.209285	0.318884
				163	4	0.0999166	0.253494
				164	4	0.259598	0.210585
				165	3	0.408105	0.113314
				166	3	0.342373	0.220012
				167	3	0.28935	0.0948311
				168	3	0.376097	0.108479
				169	3	0.409197	-0.031662
				170	3	0.425908	0.0796051
				171	3	0.511944	0.0280248
				172	7	0.238578	0.0238053
				173	7	0.0658694	0.298438
				174	7	0.0135639	0.348112
				175	7	0.0449761	0.277548
				176	7	0.0484403	0.312243
				177	7	0.406257	0.121518
				178	7	0.344881	0.221518
				179	7	0.37378	-0.0811099
				180	7	0.327402	-0.0747177
				181	7	0.317878	0.00380187
				182	1	0.582514	-0.100175
				183	1	0.562554	0.0127846
				184	1	0.520995	0.00688963
				185	1	0.444893	-0.0777505
				186	1	0.479149	0.000952213
				187	1	0.331021	0.237129
				188	1	0.444868	0.122568
				189	1	0.529625	-0.00622312
				190	1	0.517257	0.0534678
				191	1	0.44348	-0.00470219
				192	1	0.417173	0.110209
				193	1	0.407721	0.159256
				194	1	0.303335	0.21392
				195	1	0.297596	0.231153
				196	1	0.299311	0.0873768
				197	7	0.289424	0.0990077
				198	5	0.323438	0.00605102
				199	5	0.25056	0.140096
				200	5	0.282173	-0.0173398
				201	5	0.210695	0.113967
				202	5	0.19206	0.102689
				203	5	0.219323	0.242164
				204	7	0.178303	0.277994
				205	7	0.208131	0.102991
				206	7	0.181553	0.119496
				207	7	0.214682	0.160273
				208	7	0.209392	0.320207
				209	7	0.222566	0.208335
				210	2	0.224975	0.369881
				211	2	0.224759	0.496465
				212	2	0.218586	0.486285
				213	2	0.166611	0.572803
				214	2	0.265146	0.295149
				215	2	0.218597	0.419402
				216	4	0.249205	0.376458
				217	4	0.156589	0.502403
				218	4	0.200018	0.333664
				219	4	0.179134	0.356618

## Sheet: Figure 5
LAU					NKI
sub	R_proposed	R_ref	R_Tewarie	R_comm	sub	R_proposed	R_ref	R_Tewarie	R_comm
1	0.511221	0.540136	0.186089	0.305901	1	0.610011	0.546849	0.202609	0.285088
2	0.551215	0.627221	0.163618	0.24261	2	0.551344	0.647139	0.29626	0.506378
3	0.591886	0.521126	0.187078	0.257215	3	0.681802	0.646897	0.13689	0.256762
4	0.534414	0.563859	0.248648	0.396194	4	0.670202	0.627759	0.139499	0.309793
5	0.595981	0.625819	0.228266	0.322045	5	0.552861	0.582592	0.235212	0.39749
6	0.59072	0.614617	0.224378	0.293498	6	0.498245	0.593956	0.180946	0.306909
7	0.443178	0.693274	0.204605	0.325116	7	0.612753	0.570372	0.0252014	0.262053
8	0.515524	0.618713	0.220454	0.295762	8	0.723308	0.406172	0.204445	0.31987
9	0.493612	0.656066	0.227903	0.313152	9	0.473622	0.672505	0.144347	0.277868
10	0.423764	0.621631	0.242271	0.296983	10	0.560962	0.619651	0.209079	0.254584
11	0.659358	0.646348	0.195634	0.323494	11	0.735346	0.567435	0.100122	0.319492
12	0.823162	0.496612	0.207876	0.511076	12	0.719109	0.678257	0.100062	0.270955
13	0.651317	0.545012	0.135455	0.295381	13	0.513891	0.618527	0.170635	0.342195
14	0.482207	0.631032	0.250243	0.30927	14	0.638262	0.624441	0.131652	0.323491
15	0.71257	0.579713	0.190666	0.297766	15	0.779743	0.591735	0.143048	0.286204
16	0.467227	0.587096	0.204567	0.305003	16	0.822933	0.658443	0.266348	0.388519
17	0.544339	0.618817	0.181507	0.293228	17	0.570249	0.650927	0.185379	0.298861
18	0.496233	0.5584	0.220298	0.331547	18	0.624152	0.504118	0.144406	0.322775
19	0.604654	0.587921	0.223266	0.306203	19	0.586838	0.553924	0.206232	0.350928
20	0.659664	0.667928	0.214358	0.291118	20	0.604399	0.647823	0.138196	0.295178
21	0.607622	0.653704	0.270366	0.319895	21	0.611365	0.601317	0.114527	0.275133
22	0.542502	0.620461	0.177062	0.282457	22	0.603284	0.595804	0.133113	0.230684
23	0.465175	0.567601	0.230243	0.36149	23	0.703411	0.565405	0.14453	0.255564
24	0.625467	0.59243	0.166415	0.250193	24	0.462869	0.684727	0.251906	0.317479
25	0.491652	0.635855	0.21214	0.331749	25	0.681627	0.652655	0.248024	0.336861
26	0.576128	0.640498	0.223214	0.29787	26	0.610668	0.639748	0.1253	0.326146
27	0.524671	0.610824	0.202845	0.253037	27	0.652793	0.563768	0.25109	0.431225
28	0.706258	0.580711	0.262867	0.371802	28	0.55704	0.593716	0.243911	0.338564
29	0.744703	0.692063	0.22016	0.312857	29	0.712846	0.544414	0.200637	0.316769
30	0.575009	0.648703	0.229287	0.309849	30	0.816304	0.651938	0.0800068	0.243099
31	0.536821	0.671461	0.189435	0.279884	31	0.736315	0.67999	0.148729	0.3576
32	0.54917	0.652182	0.183177	0.281676	32	0.511929	0.542388	0.276189	0.445386
33	0.573432	0.546685	0.261382	0.389986	33	0.784181	0.499746	0.213499	0.340085
34	0.679809	0.723591	0.229074	0.321966	34	0.645514	0.531664	0.200734	0.332828
35	0.66004	0.431999	0.198124	0.266588	35	0.680733	0.602844	0.140788	0.280139
36	0.696917	0.548115	0.18873	0.287991	36	0.764847	0.55218	0.131808	0.338936
37	0.542351	0.551639	0.21347	0.246026	37	0.499597	0.671251	0.126518	0.316057
38	0.413991	0.601593	0.209376	0.275528	38	0.600539	0.571315	0.16422	0.300782
39	0.616098	0.661329	0.208636	0.274183	39	0.703063	0.658879	0.167231	0.299075
40	0.531567	0.620674	0.262233	0.301322	40	0.710963	0.605287	0.148817	0.339359
41	0.741309	0.421029	0.173139	0.26765	41	0.615491	0.652715	0.20782	0.369846
42	0.564006	0.569152	0.196522	0.266323	42	0.765653	0.680846	0.119749	0.266796
43	0.562421	0.574933	0.161352	0.271927	43	0.687377	0.515651	0.127627	0.243442
44	0.69419	0.628196	0.192404	0.241121	44	0.590912	0.60722	0.198398	0.405297
45	0.598469	0.547212	0.180451	0.258872	45	0.792444	0.558225	0.219683	0.431187
46	0.583296	0.566222	0.207606	0.302884	46	0.687274	0.6446	0.134021	0.309423
47	0.475567	0.60745	0.187714	0.267698	47	0.735462	0.61989	0.173043	0.285576
48	0.6112	0.552035	0.212888	0.328296	48	0.802501	0.424383	0.0788307	0.300122
49	0.574826	0.654094	0.169962	0.273614	49	0.639194	0.499905	0.119178	0.324602
50	0.623156	0.687077	0.19871	0.312806	50	0.65605	0.558169	0.17288	0.349107
51	0.586474	0.627671	0.207496	0.262662	51	0.708539	0.703358	0.223861	0.31303
52	0.560022	0.587042	0.233047	0.409014	52	0.671225	0.668054	0.214192	0.330066
53	0.457952	0.523867	0.194315	0.289399	53	0.698586	0.645712	0.247191	0.364454
54	0.691621	0.542568	0.17918	0.322398	54	0.643127	0.549513	0.145534	0.185734
55	0.646896	0.475455	0.177926	0.250651	55	0.779096	0.618326	0.13078	0.395768
56	0.679282	0.447915	0.198734	0.302955	56	0.432785	0.625846	0.205359	0.332619
57	0.593622	0.573668	0.227539	0.342447	57	0.678011	0.525335	0.0855051	0.343817
58	0.646681	0.56277	0.238395	0.389456	58	0.572482	0.508775	0.223527	0.333837
59	0.648668	0.463216	0.193429	0.302199	59	0.7133	0.543452	0.15515	0.277177
60	0.451437	0.59017	0.22732	0.269337	60	0.613065	0.686664	0.130704	0.391369
61	0.766176	0.6613	0.201401	0.264613	61	0.448183	0.657154	0.140209	0.289054
62	0.638898	0.53925	0.190591	0.241728	62	0.615382	0.591997	0.144051	0.359353
63	0.449529	0.647117	0.219833	0.321654	63	0.748061	0.495132	0.0955436	0.301435
64	0.52402	0.598915	0.177663	0.237961	64	0.603917	0.531115	0.234197	0.372861
65	0.603531	0.615358	0.211837	0.270261	65	0.572568	0.539609	0.159673	0.345883
66	0.632541	0.581961	0.214312	0.405801	66	0.770404	0.587217	0.128006	0.263044
67	0.835088	0.340047	0.183892	0.248834	67	0.612681	0.612205	0.0995999	0.305574
68	0.755273	0.502986	0.183292	0.312083	68	0.692659	0.596051	0.0497029	0.380325
69	0.490746	0.618836	0.253411	0.320065	69	0.716342	0.628755	0.2642	0.379741
					70	0.599494	0.581692	0.235379	0.293032
					71	0.518574	0.545752	0.218955	0.295145
					72	0.633238	0.587907	0.0493918	0.233432
					73	0.692867	0.661735	0.184347	0.3724
					74	0.683467	0.400059	0.279416	0.441261
					75	0.504356	0.637779	0.177034	0.295321
					76	0.549308	0.659956	0.178682	0.327094
					77	0.6335	0.555682	0.0454908	0.295745
					78	0.538769	0.644199	0.201005	0.30327
					79	0.639568	0.612288	0.0986122	0.290894
					80	0.614531	0.652498	0.117775	0.350658
					81	0.751832	0.503128	0.123002	0.291869
					82	0.756664	0.480358	0.148618	0.191486
					83	0.638638	0.551209	0.212468	0.371763
					84	0.654909	0.654827	0.265194	0.331784
					85	0.589948	0.465869	0.180023	0.42744
					86	0.586637	0.57998	0.192114	0.303362
					87	0.639475	0.654051	0.11696	0.334683
					88	0.602266	0.573491	0.240372	0.338287
					89	0.656901	0.588332	0.159321	0.335777
					90	0.745017	0.400149	0.0925176	0.321032
					91	0.72895	0.578406	0.248887	0.389904
					92	0.682148	0.452117	0.118069	0.323725
					93	0.568876	0.671731	0.215508	0.332948
					94	0.686374	0.688506	0.203679	0.3711
					95	0.720972	0.571022	0.257573	0.408283
					96	0.761246	0.568519	0.189769	0.382693
					97	0.415027	0.500151	0.236004	0.445157
					98	0.554422	0.497777	0.227078	0.403262
					99	0.72267	0.508451	0.174583	0.278263
					100	0.722825	0.546807	0.0400279	0.22158
					101	0.664417	0.59367	0.197248	0.27729
					102	0.847158	0.57287	0.194179	0.456018
					103	0.648281	0.627221	0.22054	0.357601
					104	0.593502	0.638428	0.15637	0.258515
					105	0.641008	0.568654	0.186069	0.273664
					106	0.605062	0.470162	0.289547	0.407557
					107	0.592173	0.616356	0.195629	0.314899
					108	0.662736	0.594305	0.0656646	0.331403
					109	0.586937	0.499356	0.142549	0.319282
					110	0.703867	0.708863	0.177739	0.302179
					111	0.603554	0.641551	0.254539	0.340702
					112	0.661073	0.607878	0.151355	0.286415
					113	0.671541	0.660411	0.131265	0.359105
					114	0.790073	0.613719	0.235325	0.299015
					115	0.693621	0.634351	0.226118	0.333252
					116	0.67899	0.536903	0.196705	0.32943
					117	0.642409	0.624608	0.278475	0.479196
					118	0.612091	0.587583	0.152624	0.276487
					119	0.593926	0.58701	0.156139	0.288361
					120	0.563261	0.658752	0.123927	0.347604
					121	0.759212	0.635113	0.24384	0.282932
					122	0.590299	0.573265	0.203279	0.26244
					123	0.714606	0.499015	0.169783	0.324259
					124	0.846788	0.543717	0.132551	0.247144
					125	0.624668	0.665705	0.214771	0.384262
					126	0.518711	0.627302	0.220982	0.329889
					127	0.694998	0.572032	0.0765142	0.315719
					128	0.757758	0.489562	0.0774868	0.283064
					129	0.796241	0.694164	0.137148	0.271391
					130	0.629557	0.656325	0.178911	0.291639
					131	0.589861	0.592511	0.26065	0.414685
					132	0.727824	0.622364	0.157891	0.336837
					133	0.71459	0.677552	0.256477	0.366085
					134	0.524376	0.604738	0.0896984	0.239707
					135	0.567404	0.586658	0.149602	0.368479
					136	0.483821	0.583314	0.200342	0.335462
					137	0.696222	0.603168	0.176505	0.279857
					138	0.668986	0.546869	0.201122	0.333859
					139	0.71292	0.619831	0.168683	0.396451
					140	0.629785	0.683596	0.194219	0.352438
					141	0.701815	0.63246	0.175869	0.330689
					142	0.715794	0.56447	0.267757	0.25902
					143	0.720041	0.593755	0.180309	0.282697
					144	0.70793	0.731988	0.216133	0.321556
					145	0.531918	0.67516	0.217966	0.341047
					146	0.627809	0.543816	0.195186	0.345422
					147	0.608518	0.657378	0.328867	0.443194
					148	0.613808	0.583588	0.206653	0.290887
					149	0.771221	0.390726	0.291863	0.37698
					150	0.542061	0.615848	0.1887	0.292489
					151	0.678092	0.502394	0.184953	0.348708
					152	0.561559	0.640997	0.227077	0.429671
					153	0.433255	0.580746	0.248495	0.389616
					154	0.738767	0.615272	0.117968	0.283379
					155	0.632684	0.6854	0.129197	0.28594
					156	0.558143	0.650567	0.215295	0.295243
					157	0.576078	0.543395	0.150144	0.308228
					158	0.673746	0.617541	0.0898853	0.356483
					159	0.694775	0.598064	0.157181	0.272216
					160	0.655133	0.54107	0.179567	0.36142
					161	0.791275	0.597981	0.192322	0.253173
					162	0.629546	0.568186	0.206544	0.36786
					163	0.690452	0.623186	0.0947796	0.276807
					164	0.59562	0.602711	0.145613	0.260272
					165	0.722293	0.627842	0.27718	0.295036
					166	0.667329	0.489351	0.182964	0.320947
					167	0.721458	0.666382	0.196298	0.265576
					168	0.784748	0.595323	0.206938	0.4118
					169	0.703082	0.474386	0.176739	0.344681
					170	0.680967	0.570279	0.0851905	0.251401
					171	0.631745	0.589295	0.164683	0.267625
					172	0.580694	0.592246	0.1818	0.305686
					173	0.738196	0.632686	0.0576698	0.278635
					174	0.860747	0.456298	0.204966	0.33276
					175	0.799757	0.601885	0.163255	0.260069
					176	0.728567	0.563342	0.108482	0.292875
					177	0.756471	0.53965	0.117849	0.280429
					178	0.608789	0.621769	0.161827	0.367131
					179	0.615086	0.62326	0.232978	0.280497
					180	0.737728	0.650486	0.170385	0.304639
					181	0.684039	0.678907	0.157655	0.323214
					182	0.531165	0.574803	0.227739	0.311208
					183	0.76096	0.648912	0.049484	0.307781
					184	0.629977	0.611299	0.221098	0.386583
					185	0.584297	0.603833	0.110363	0.417479
					186	0.59105	0.649254	0.148614	0.345135
					187	0.484361	0.578337	0.20096	0.275293
					188	0.600525	0.651743	0.15099	0.303354
					189	0.496301	0.601661	0.253775	0.314977
					190	0.516637	0.57013	0.259608	0.414274
					191	0.786783	0.518644	0.142967	0.279396
					192	0.593254	0.59352	0.20352	0.428512
					193	0.639514	0.634362	0.210973	0.381825
					194	0.778015	0.677681	0.305959	0.32317
					195	0.741644	0.354396	0.243783	0.309136
					196	0.816416	0.607119	0.249532	0.418106

## Sheet: Figure 6
	LAU																					NKI
	R_proposed										R_Becker												R_proposed										R_Becker
sub	K=1	K=2	K=3	K=4	K=5	K=6	K=7	K=8	K=9	K=10	walklength=1	walklength=2	walklength=3	walklength=4	walklength=5	walklength=6	walklength=7	walklength=8	walklength=9	walklength=10		sub	K=1	K=2	K=3	K=4	K=5	K=6	K=7	K=8	K=9	K=10	walklength=1	walklength=2	walklength=3	walklength=4	walklength=5	walklength=6	walklength=7	walklength=8	walklength=9	walklength=10
1	0.511221	0.717259	0.807603	0.86489	0.898388	0.91954	0.937127	0.949211	0.959082	0.966069	0.624485	0.867617	0.962341	0.990645	0.997462	0.99826	0.998262	0.998355	0.998599	0.998964		1	0.610011	0.841732	0.927821	0.952934	0.969292	0.981175	0.985891	0.99027	0.993986	0.995214	0.789244	0.958764	0.960269	0.980352	0.988185	0.993843	0.997488	0.998578	0.99879	0.998866
2	0.551215	0.816551	0.870794	0.908633	0.933506	0.952708	0.963981	0.973821	0.980152	0.984678	0.612621	0.885522	0.964086	0.964194	0.977209	0.982986	0.984897	0.986649	0.98925	0.992664		2	0.551344	0.737165	0.839704	0.902167	0.938887	0.95546	0.970174	0.980495	0.986922	0.989481	0.828794	0.99385	0.995015	0.995063	0.99832	0.998551	0.998558	0.998766	0.999084	0.999337
3	0.591886	0.782242	0.873168	0.906377	0.936312	0.956764	0.971683	0.978201	0.984085	0.986879	0.621829	0.898056	0.968489	0.968465	0.972819	0.973074	0.982059	0.990773	0.995587	0.997604		3	0.681802	0.818111	0.938263	0.959948	0.974687	0.983377	0.987685	0.990655	0.993105	0.994803	0.745481	0.967835	0.98804	0.988559	0.990882	0.993251	0.99353	0.993789	0.994377	0.99554
4	0.534414	0.717327	0.831435	0.900746	0.930493	0.943735	0.954123	0.963029	0.969945	0.976706	0.607022	0.855153	0.964348	0.978546	0.981896	0.990415	0.995708	0.997443	0.997675	0.997678		4	0.670202	0.800421	0.901132	0.933339	0.952849	0.971183	0.977807	0.982238	0.98607	0.989109	0.755839	0.935986	0.949675	0.962431	0.984615	0.991044	0.992151	0.994794	0.997324	0.998638
5	0.595981	0.787839	0.861029	0.910821	0.937292	0.958995	0.966099	0.972257	0.977489	0.981721	0.650683	0.91742	0.973914	0.97429	0.986791	0.99473	0.99705	0.997256	0.997256	0.997261		5	0.552861	0.81254	0.887533	0.916845	0.945483	0.959647	0.970274	0.977958	0.982796	0.987017	0.816772	0.98312	0.989141	0.992549	0.994108	0.995411	0.997702	0.99839	0.998808	0.999058
6	0.59072	0.796122	0.888375	0.91742	0.943094	0.956999	0.96624	0.972541	0.97752	0.982163	0.599287	0.874162	0.968367	0.971531	0.976844	0.986086	0.991866	0.992744	0.992786	0.99345		6	0.498245	0.829336	0.912165	0.960271	0.970839	0.979719	0.986209	0.990444	0.992585	0.994127	0.754575	0.973835	0.988635	0.989246	0.989617	0.990214	0.991193	0.992057	0.99282	0.993401
7	0.443178	0.764177	0.860501	0.902005	0.925056	0.944512	0.958582	0.968385	0.97455	0.977816	0.587093	0.832111	0.949452	0.966883	0.968748	0.977014	0.985981	0.991973	0.995328	0.996937		7	0.612753	0.852377	0.922688	0.952046	0.970484	0.977167	0.982313	0.986401	0.988454	0.990525	0.691425	0.898053	0.97484	0.991372	0.991372	0.994768	0.997194	0.997886	0.99867	0.999207
8	0.515524	0.79097	0.853358	0.906864	0.933835	0.954137	0.969851	0.975992	0.980488	0.984377	0.648323	0.908905	0.94545	0.957679	0.978867	0.983121	0.983788	0.98472	0.987353	0.991455		8	0.723308	0.869928	0.921814	0.946031	0.963309	0.976249	0.983751	0.989979	0.992687	0.994488	0.743381	0.965671	0.988575	0.990208	0.99064	0.991512	0.995575	0.998228	0.998939	0.998971
9	0.493612	0.73321	0.811218	0.867198	0.905593	0.932581	0.947693	0.959652	0.968424	0.97389	0.632203	0.892923	0.972259	0.973009	0.985519	0.994879	0.995884	0.996225	0.996961	0.996969		9	0.473622	0.804661	0.921171	0.950203	0.966637	0.976718	0.983229	0.987689	0.991201	0.993122	0.768066	0.971908	0.993323	0.993336	0.993903	0.99434	0.994498	0.995809	0.996797	0.997787
10	0.423764	0.677358	0.798995	0.85948	0.896878	0.920229	0.938844	0.951862	0.962023	0.97081	0.661398	0.914767	0.961716	0.964752	0.986282	0.995878	0.997488	0.997501	0.99774	0.998093		10	0.560962	0.797073	0.895883	0.943542	0.969241	0.980085	0.987579	0.990666	0.993176	0.994612	0.798917	0.982415	0.982419	0.993007	0.994812	0.995412	0.996027	0.996881	0.998367	0.999509
11	0.659358	0.768126	0.866698	0.898381	0.92766	0.947151	0.961385	0.973135	0.978586	0.982916	0.620698	0.90571	0.988358	0.99038	0.991213	0.99136	0.993818	0.996229	0.997291	0.997291		11	0.735346	0.901403	0.957986	0.980592	0.987073	0.990995	0.993638	0.994914	0.995908	0.996571	0.637499	0.900173	0.984765	0.996075	0.996795	0.996857	0.997318	0.998494	0.999193	0.999514
12	0.823162	0.877951	0.910874	0.932027	0.949387	0.964418	0.971383	0.976293	0.980682	0.9841	0.553782	0.809072	0.932551	0.977413	0.992935	0.997694	0.998538	0.998549	0.998579	0.99862		12	0.719109	0.861968	0.924146	0.951905	0.970477	0.980886	0.987013	0.9901	0.99274	0.99445	0.712629	0.962649	0.998038	0.998075	0.998205	0.998712	0.999085	0.999098	0.9991	0.999124
13	0.651317	0.818116	0.879284	0.92044	0.952594	0.961068	0.967873	0.973916	0.97917	0.984073	0.567503	0.841045	0.971366	0.989747	0.989794	0.989796	0.989992	0.990284	0.99035	0.990494		13	0.513891	0.799007	0.903358	0.942976	0.964221	0.975975	0.983555	0.988552	0.9911	0.993079	0.766218	0.973885	0.981498	0.988403	0.993324	0.997204	0.998922	0.999104	0.999108	0.999225
14	0.482207	0.686778	0.791193	0.858657	0.895	0.921521	0.946073	0.960418	0.969701	0.975237	0.660527	0.913001	0.957604	0.962316	0.981537	0.989993	0.991808	0.992625	0.993764	0.995102		14	0.638262	0.784273	0.896057	0.938081	0.957614	0.967473	0.974778	0.980154	0.984776	0.988122	0.777493	0.963947	0.986736	0.992669	0.994399	0.994419	0.995331	0.997672	0.997857	0.997909
15	0.71257	0.87053	0.917096	0.940165	0.955454	0.965764	0.974471	0.981081	0.98631	0.988717	0.56878	0.865683	0.977706	0.991264	0.99146	0.991551	0.991805	0.992601	0.994242	0.996433		15	0.779743	0.915771	0.95527	0.972611	0.984471	0.992173	0.994357	0.995742	0.996731	0.997407	0.647398	0.930892	0.993875	0.995606	0.995608	0.996134	0.997492	0.998901	0.999656	0.999686
16	0.467227	0.775412	0.872244	0.911504	0.938264	0.953692	0.963371	0.970993	0.97591	0.979679	0.618255	0.878797	0.951932	0.955879	0.987739	0.997612	0.997818	0.998295	0.998498	0.998596		16	0.822933	0.899256	0.938604	0.96037	0.976007	0.983489	0.987738	0.991202	0.993231	0.994513	0.648001	0.919268	0.993614	0.998646	0.998862	0.999075	0.999295	0.999297	0.999299	0.999318
17	0.544339	0.832917	0.879954	0.915462	0.944359	0.95878	0.968617	0.976802	0.981542	0.985093	0.581192	0.850524	0.946821	0.947765	0.961759	0.974077	0.981973	0.988417	0.99372	0.997384		17	0.570249	0.764727	0.893339	0.935815	0.953927	0.968961	0.977996	0.984519	0.987926	0.990645	0.791906	0.989424	0.992032	0.9954	0.995524	0.995755	0.997043	0.998153	0.998316	0.998365
18	0.496233	0.745105	0.851311	0.906513	0.929329	0.945063	0.958201	0.968183	0.974621	0.979762	0.614995	0.891139	0.974405	0.974311	0.990887	0.99735	0.99774	0.99774	0.997752	0.997811		18	0.624152	0.78256	0.894637	0.93181	0.952484	0.964449	0.973901	0.981912	0.98687	0.98959	0.768663	0.961326	0.988021	0.991585	0.992361	0.99248	0.992481	0.993725	0.995265	0.996504
19	0.604654	0.752034	0.839026	0.903812	0.932899	0.947151	0.956733	0.964628	0.971408	0.976345	0.613652	0.893038	0.982791	0.982928	0.990844	0.991716	0.992277	0.994428	0.996435	0.997296		19	0.586838	0.79161	0.882198	0.918089	0.946454	0.961079	0.972052	0.978896	0.984262	0.987156	0.813025	0.995001	0.997229	0.997341	0.998369	0.998799	0.999089	0.999269	0.99927	0.999313
20	0.659664	0.773914	0.884775	0.932436	0.949945	0.962827	0.972052	0.979652	0.984578	0.987361	0.592913	0.866994	0.948062	0.948578	0.962308	0.980941	0.992926	0.995522	0.995522	0.996005		20	0.604399	0.847746	0.927953	0.95256	0.969147	0.976227	0.982536	0.987592	0.990201	0.992711	0.755866	0.967655	0.984034	0.984469	0.986089	0.98929	0.992039	0.993571	0.995696	0.99826
21	0.607622	0.736003	0.815324	0.866137	0.904769	0.926231	0.945374	0.959192	0.965481	0.971721	0.660305	0.927518	0.982267	0.982548	0.99332	0.997209	0.997424	0.997452	0.997465	0.997547		21	0.611365	0.870217	0.924623	0.950081	0.973498	0.984237	0.989054	0.992337	0.993604	0.994666	0.689136	0.931203	0.987166	0.995531	0.997757	0.99793	0.997992	0.998049	0.998071	0.998073
22	0.542502	0.727333	0.831601	0.89955	0.933537	0.950639	0.961097	0.968163	0.974519	0.978938	0.635148	0.905646	0.97486	0.976412	0.976557	0.982421	0.991598	0.996165	0.996679	0.997008		22	0.603284	0.919782	0.952035	0.968925	0.982769	0.989896	0.992463	0.994329	0.995661	0.996654	0.72086	0.938964	0.957538	0.958503	0.961742	0.966236	0.971687	0.982455	0.994918	0.999215
23	0.465175	0.697807	0.806943	0.886833	0.918191	0.934267	0.947466	0.958745	0.965385	0.971004	0.615708	0.874434	0.972397	0.987517	0.987858	0.987859	0.988628	0.990841	0.993702	0.995449		23	0.703411	0.831446	0.897501	0.942076	0.963531	0.974533	0.983014	0.989005	0.991663	0.993786	0.7299	0.961199	0.995788	0.997174	0.997704	0.997736	0.997742	0.997745	0.997902	0.998355
24	0.625467	0.840107	0.894059	0.924021	0.947312	0.961799	0.970201	0.975135	0.979371	0.983393	0.551706	0.812677	0.936206	0.969368	0.972332	0.972692	0.975421	0.979595	0.983639	0.98669		24	0.462869	0.79246	0.880613	0.942057	0.957095	0.968486	0.978926	0.983228	0.987147	0.99048	0.793445	0.97066	0.97066	0.985972	0.993806	0.998564	0.999701	0.999708	0.999768	0.999791
25	0.491652	0.756085	0.831022	0.895375	0.92775	0.954952	0.965	0.972984	0.97904	0.983474	0.62062	0.893399	0.989468	0.993384	0.994657	0.994822	0.995492	0.997169	0.998108	0.99821		25	0.681627	0.854517	0.918389	0.948332	0.964787	0.974702	0.980473	0.98495	0.988006	0.990887	0.781923	0.983125	0.987085	0.989453	0.991094	0.99293	0.993637	0.993918	0.995613	0.998469
26	0.576128	0.74136	0.821159	0.882737	0.917715	0.943057	0.956723	0.966529	0.972761	0.977819	0.66484	0.931015	0.990338	0.99044	0.99139	0.99175	0.994129	0.995862	0.996013	0.996424		26	0.610668	0.83597	0.891741	0.935226	0.957052	0.971732	0.981822	0.986439	0.990316	0.992058	0.720519	0.900159	0.924879	0.966601	0.993125	0.996332	0.996515	0.997814	0.999035	0.999493
27	0.524671	0.813465	0.867169	0.896335	0.92215	0.942145	0.952722	0.962643	0.969813	0.975887	0.625366	0.911408	0.976698	0.977676	0.988815	0.992498	0.994019	0.995714	0.997664	0.998799		27	0.652793	0.818364	0.871129	0.915579	0.937495	0.951587	0.96542	0.975346	0.98077	0.985757	0.824499	0.990075	0.990836	0.990874	0.990902	0.993862	0.995737	0.996083	0.99693	0.997689
28	0.706258	0.818753	0.895188	0.930618	0.957955	0.969995	0.977543	0.984385	0.987235	0.98977	0.590107	0.873201	0.976289	0.980403	0.985313	0.993415	0.997783	0.99845	0.998488	0.998888		28	0.55704	0.823946	0.889277	0.924211	0.94727	0.965654	0.978692	0.985183	0.988851	0.991287	0.813022	0.97113	0.971864	0.984031	0.988372	0.992037	0.995295	0.997761	0.999331	0.99974
29	0.744703	0.853149	0.905083	0.935258	0.953497	0.965144	0.975017	0.980003	0.983703	0.986808	0.611944	0.904398	0.983793	0.984669	0.988339	0.992184	0.994896	0.996748	0.997892	0.998458		29	0.712846	0.798998	0.872887	0.925692	0.949659	0.967398	0.975012	0.981354	0.98601	0.989901	0.802561	0.984897	0.988004	0.989306	0.996125	0.998558	0.999039	0.999096	0.999171	0.999268
30	0.575009	0.744472	0.82561	0.883323	0.910239	0.932652	0.948123	0.961614	0.970928	0.977299	0.684705	0.93495	0.971397	0.977331	0.992794	0.995768	0.995772	0.995886	0.995888	0.996177		30	0.816304	0.909543	0.940875	0.966234	0.97536	0.983077	0.986997	0.98945	0.991396	0.99301	0.684116	0.888891	0.948503	0.986179	0.995897	0.996033	0.996265	0.997339	0.99897	0.999397
31	0.536821	0.781732	0.874411	0.907141	0.932413	0.954837	0.967689	0.975928	0.98193	0.985791	0.611829	0.895509	0.976346	0.976582	0.985412	0.991373	0.992696	0.992767	0.992769	0.992812		31	0.736315	0.858252	0.916323	0.959712	0.976079	0.982619	0.98764	0.990518	0.992598	0.994285	0.753005	0.980736	0.998034	0.998066	0.998148	0.998411	0.99843	0.998974	0.999088	0.999131
32	0.54917	0.800074	0.88158	0.926386	0.949947	0.96339	0.971859	0.977957	0.981884	0.984998	0.594519	0.875533	0.973818	0.975758	0.984357	0.992294	0.996666	0.998369	0.998952	0.999162		32	0.511929	0.785447	0.876452	0.916527	0.944885	0.957294	0.968213	0.977055	0.982382	0.9866	0.846679	0.970525	0.975917	0.983124	0.984413	0.988516	0.990873	0.991064	0.991536	0.993491
33	0.573432	0.754412	0.833781	0.891851	0.917756	0.935207	0.949599	0.961849	0.968953	0.975867	0.628854	0.913275	0.97601	0.97643	0.990581	0.995238	0.995539	0.995585	0.995948	0.997109		33	0.784181	0.905558	0.948168	0.975502	0.983379	0.989814	0.992957	0.995456	0.996514	0.997061	0.698481	0.95754	0.995959	0.997236	0.997262	0.997543	0.99818	0.998559	0.998993	0.999414
34	0.679809	0.732013	0.863288	0.90949	0.933383	0.955529	0.969415	0.975649	0.981214	0.984505	0.625277	0.9031	0.985872	0.987863	0.99118	0.993936	0.994123	0.994284	0.995015	0.995649		34	0.645514	0.843022	0.91582	0.946649	0.970218	0.978211	0.982476	0.98629	0.989309	0.991445	0.728818	0.96551	0.99817	0.999177	0.999214	0.999394	0.999513	0.999551	0.999737	0.999814
35	0.66004	0.773205	0.848202	0.893581	0.930321	0.946983	0.962374	0.971273	0.977351	0.982445	0.564692	0.839401	0.95021	0.967424	0.969758	0.975346	0.984793	0.99201	0.995947	0.997473		35	0.680733	0.838483	0.926906	0.954685	0.968994	0.977381	0.983373	0.988447	0.991801	0.994024	0.735126	0.962016	0.992221	0.992391	0.992789	0.994723	0.99737	0.998698	0.999291	0.999295
36	0.696917	0.800639	0.867764	0.903053	0.929122	0.946353	0.957085	0.965844	0.972045	0.977483	0.651639	0.92373	0.993592	0.994384	0.996869	0.998081	0.998266	0.998271	0.998281	0.998328		36	0.764847	0.868228	0.93327	0.961584	0.972705	0.979891	0.986053	0.990069	0.992011	0.993403	0.744906	0.98454	0.994482	0.995034	0.998646	0.999716	0.999723	0.999724	0.999725	0.999736
37	0.542351	0.801352	0.859221	0.902231	0.928513	0.946105	0.957625	0.967008	0.972992	0.978517	0.628937	0.897443	0.986305	0.994345	0.994427	0.995201	0.996145	0.997252	0.998311	0.99911		37	0.499597	0.732825	0.868435	0.922267	0.945949	0.9609	0.972529	0.980595	0.98664	0.990738	0.786653	0.961745	0.98414	0.989775	0.991259	0.991296	0.991314	0.992327	0.995088	0.998036
38	0.413991	0.793465	0.858955	0.902379	0.932682	0.94907	0.959527	0.966187	0.97235	0.976861	0.643303	0.894323	0.936579	0.944671	0.971485	0.986104	0.994223	0.997845	0.998519	0.998524		38	0.600539	0.804608	0.882131	0.916979	0.942169	0.958319	0.971952	0.981416	0.986155	0.989066	0.780136	0.984681	0.995624	0.995669	0.995669	0.997124	0.998632	0.998698	0.998781	0.999041
39	0.616098	0.763452	0.859752	0.904945	0.926865	0.946206	0.956862	0.965369	0.972454	0.978896	0.646286	0.915812	0.976006	0.976405	0.987696	0.993429	0.994886	0.995066	0.99508	0.995315		39	0.703063	0.837604	0.922923	0.968657	0.977148	0.98342	0.988148	0.991436	0.99335	0.994626	0.769558	0.97711	0.989139	0.989138	0.9895	0.990671	0.993697	0.997712	0.999277	0.999645
40	0.531567	0.704611	0.822197	0.889002	0.911515	0.931569	0.947141	0.957048	0.964878	0.971775	0.669838	0.930256	0.982252	0.982252	0.98874	0.992392	0.99262	0.992988	0.993905	0.994557		40	0.710963	0.813847	0.868532	0.915461	0.948008	0.968884	0.980288	0.985508	0.990109	0.992728	0.713154	0.919777	0.971273	0.988402	0.996682	0.998081	0.998116	0.998457	0.998876	0.99919
41	0.741309	0.8519	0.911458	0.946316	0.960121	0.971524	0.977408	0.981901	0.985294	0.988278	0.508563	0.764385	0.942913	0.992639	0.992819	0.994775	0.99541	0.995461	0.996189	0.997096		41	0.615491	0.802151	0.87433	0.92076	0.948722	0.974607	0.98151	0.986763	0.989392	0.991681	0.806628	0.993733	0.995497	0.997453	0.9976	0.998398	0.998989	0.999044	0.999204	0.999297
42	0.564006	0.760275	0.838034	0.8931	0.928864	0.944417	0.956156	0.96412	0.970942	0.976004	0.670047	0.92534	0.949443	0.96715	0.967213	0.979892	0.995263	0.998146	0.998159	0.998301		42	0.765653	0.876563	0.940729	0.956974	0.970655	0.978922	0.984478	0.988379	0.990977	0.993359	0.718948	0.949542	0.994305	0.997946	0.997963	0.9988	0.999227	0.99926	0.999321	0.999449
43	0.562421	0.825537	0.887679	0.921448	0.940182	0.953878	0.963986	0.970177	0.975987	0.979889	0.584349	0.865562	0.984809	0.999016	0.999015	0.999033	0.999207	0.999519	0.999651	0.999651		43	0.687377	0.943038	0.971431	0.98609	0.991771	0.994553	0.995692	0.996481	0.996972	0.997343	0.613845	0.894975	0.962606	0.963477	0.964944	0.967588	0.971143	0.976192	0.986826	0.997454
44	0.69419	0.850285	0.923309	0.946353	0.961548	0.972086	0.981231	0.986056	0.988738	0.991053	0.627834	0.921152	0.985726	0.985911	0.992206	0.992225	0.994518	0.996648	0.997253	0.997337		44	0.590912	0.81526	0.890289	0.922587	0.947124	0.963355	0.973614	0.978866	0.983168	0.986928	0.765645	0.988915	0.997374	0.997862	0.998199	0.998446	0.998803	0.999276	0.999318	0.999324
45	0.598469	0.76298	0.855843	0.902317	0.929474	0.946333	0.960512	0.969598	0.976904	0.981453	0.574155	0.841156	0.963987	0.986472	0.986482	0.987184	0.987193	0.988865	0.992407	0.995463		45	0.792444	0.903804	0.938805	0.959033	0.969838	0.979414	0.98643	0.989821	0.99242	0.99428	0.67199	0.919848	0.985111	0.997296	0.999621	0.999626	0.999722	0.999728	0.999733	0.999808
46	0.583296	0.728907	0.80154	0.853686	0.893449	0.922526	0.937313	0.950478	0.96048	0.967746	0.642217	0.916792	0.975537	0.975698	0.979785	0.980488	0.988547	0.995089	0.997902	0.99881		46	0.687274	0.81649	0.88942	0.929277	0.957285	0.972032	0.981883	0.987039	0.990509	0.993231	0.724269	0.939072	0.96943	0.980813	0.993992	0.998605	0.999142	0.999143	0.999286	0.99933
47	0.475567	0.821515	0.876424	0.91905	0.948063	0.961733	0.970481	0.976936	0.982205	0.985412	0.617842	0.885885	0.959726	0.959774	0.980006	0.990135	0.991335	0.991408	0.991755	0.993555		47	0.735462	0.864949	0.928994	0.961667	0.975456	0.982317	0.987206	0.990084	0.992501	0.993854	0.733437	0.97707	0.996862	0.997425	0.998313	0.998329	0.99841	0.998415	0.998506	0.998898
48	0.6112	0.804538	0.9016	0.927446	0.945393	0.959397	0.968164	0.976917	0.982591	0.985262	0.616792	0.878374	0.927459	0.934407	0.964378	0.981869	0.990105	0.993186	0.993839	0.993886		48	0.802501	0.896557	0.936934	0.952579	0.963622	0.973211	0.979622	0.985639	0.989214	0.991674	0.71895	0.968628	0.995499	0.996555	0.996738	0.997742	0.999302	0.999509	0.999509	0.999563
49	0.574826	0.837911	0.899975	0.932157	0.955153	0.968749	0.97574	0.980705	0.984216	0.986983	0.589142	0.889955	0.967483	0.969144	0.983635	0.988022	0.98882	0.990207	0.993481	0.997227		49	0.639194	0.809437	0.886503	0.923252	0.947034	0.963188	0.973568	0.979731	0.984345	0.987607	0.767566	0.965543	0.990327	0.994474	0.995111	0.996231	0.997796	0.998231	0.998487	0.9985
50	0.623156	0.801029	0.889329	0.917324	0.93795	0.95288	0.966228	0.975478	0.981304	0.985227	0.635459	0.921217	0.973572	0.977371	0.990703	0.991376	0.992574	0.993958	0.99472	0.995223		50	0.65605	0.893266	0.932178	0.956362	0.970334	0.979016	0.985583	0.989382	0.992154	0.994197	0.724493	0.977157	0.989649	0.992361	0.994485	0.997488	0.999346	0.999538	0.999545	0.999617
51	0.586474	0.81646	0.884197	0.914451	0.933099	0.94981	0.960864	0.969116	0.976059	0.980225	0.611173	0.893615	0.971855	0.971901	0.983543	0.992921	0.996756	0.997409	0.997427	0.997444		51	0.708539	0.888013	0.916978	0.941482	0.960333	0.9765	0.985154	0.989453	0.992207	0.993797	0.793454	0.972413	0.973009	0.975187	0.975429	0.977562	0.983278	0.989198	0.994838	0.997885
52	0.560022	0.735607	0.836499	0.90196	0.932248	0.949632	0.965555	0.974657	0.980437	0.983841	0.597338	0.877655	0.982923	0.987396	0.98903	0.989041	0.990889	0.993896	0.995512	0.995583		52	0.671225	0.902752	0.946454	0.968117	0.977671	0.983707	0.987769	0.990615	0.992838	0.994377	0.759112	0.928009	0.92868	0.944753	0.958522	0.976116	0.98984	0.995314	0.998092	0.999294
53	0.457952	0.69731	0.792874	0.848951	0.889081	0.915798	0.937738	0.951318	0.959101	0.966743	0.656001	0.882057	0.923319	0.948383	0.990175	0.997077	0.997083	0.997905	0.998566	0.998712		53	0.698586	0.817518	0.911131	0.953025	0.968734	0.978467	0.985516	0.990228	0.992363	0.993979	0.747154	0.979679	0.996714	0.996815	0.996876	0.997419	0.997804	0.997852	0.998424	0.999247
54	0.691621	0.843039	0.907971	0.935246	0.959283	0.971407	0.976746	0.981416	0.98452	0.987437	0.567058	0.851225	0.974914	0.994661	0.996842	0.997473	0.997613	0.997689	0.998057	0.998358		54	0.643127	0.905856	0.962052	0.972523	0.982735	0.987962	0.991263	0.994263	0.995713	0.996392	0.703012	0.947164	0.956042	0.968452	0.982915	0.993172	0.997809	0.999111	0.999466	0.999466
55	0.646896	0.827219	0.879082	0.905872	0.930901	0.945451	0.95724	0.968298	0.973917	0.978928	0.642064	0.91976	0.979267	0.980055	0.988433	0.989625	0.989636	0.989637	0.990433	0.993749		55	0.779096	0.871723	0.931384	0.955249	0.972919	0.983408	0.987152	0.990451	0.992535	0.994202	0.637688	0.875455	0.950934	0.977418	0.991586	0.996476	0.997729	0.998147	0.998262	0.998322
56	0.679282	0.792909	0.861125	0.899452	0.931337	0.948733	0.959331	0.968087	0.97526	0.978997	0.652343	0.921686	0.989936	0.990302	0.994469	0.996926	0.997302	0.997302	0.997317	0.997353		56	0.432785	0.748063	0.863056	0.938666	0.962649	0.981177	0.985868	0.989679	0.992304	0.993948	0.802444	0.958719	0.960619	0.982288	0.988759	0.992946	0.994761	0.994882	0.994907	0.995517
57	0.593622	0.778395	0.877772	0.923581	0.945779	0.961825	0.972399	0.978826	0.982571	0.985955	0.636781	0.92136	0.982727	0.984068	0.986604	0.988217	0.995045	0.997686	0.997704	0.998093		57	0.678011	0.828778	0.899962	0.932738	0.952559	0.968652	0.980263	0.98565	0.989384	0.991478	0.717245	0.909784	0.938082	0.964374	0.98929	0.995164	0.995529	0.995866	0.996627	0.997816
58	0.646681	0.794287	0.850785	0.891985	0.9193	0.941805	0.954511	0.965038	0.971536	0.977463	0.648249	0.922948	0.990737	0.991984	0.992044	0.993604	0.996289	0.997158	0.997323	0.997358		58	0.572482	0.765437	0.838813	0.895901	0.926627	0.950521	0.965837	0.975022	0.980755	0.984586	0.815047	0.982535	0.982483	0.9826	0.990349	0.992032	0.992182	0.9928	0.9948	0.999062
59	0.648668	0.789693	0.867161	0.909852	0.930945	0.946525	0.958603	0.967613	0.974035	0.979815	0.584064	0.87712	0.983703	0.986989	0.988874	0.988906	0.991613	0.994781	0.996639	0.997401		59	0.7133	0.809894	0.887184	0.925671	0.953233	0.969604	0.978753	0.984628	0.98864	0.990849	0.803592	0.986055	0.993656	0.995078	0.998151	0.998997	0.99935	0.999392	0.999462	0.999467
60	0.451437	0.766857	0.845836	0.898998	0.926785	0.945169	0.956036	0.965813	0.971786	0.976538	0.634282	0.90113	0.967766	0.967922	0.981336	0.989331	0.993063	0.994691	0.995396	0.995837		60	0.613065	0.838148	0.895363	0.934845	0.955827	0.969887	0.978033	0.983806	0.988498	0.990558	0.742476	0.961337	0.993885	0.996799	0.997553	0.9976	0.998096	0.998786	0.999412	0.999547
61	0.766176	0.830462	0.897767	0.923865	0.938467	0.951368	0.961641	0.969716	0.976682	0.980912	0.626105	0.91139	0.990998	0.993242	0.993532	0.993503	0.993479	0.993567	0.99438	0.995994		61	0.448183	0.781814	0.864066	0.920114	0.952156	0.967138	0.974468	0.980686	0.984534	0.987514	0.795398	0.984776	0.998333	0.998459	0.998742	0.998792	0.999033	0.999082	0.999252	0.99932
62	0.638898	0.853469	0.89963	0.940163	0.954041	0.964382	0.971477	0.976805	0.981636	0.984902	0.583503	0.864701	0.977986	0.984688	0.988749	0.994537	0.996808	0.997197	0.997329	0.997653		62	0.615382	0.806501	0.882246	0.934152	0.962629	0.971209	0.977505	0.983047	0.987272	0.989904	0.750819	0.956065	0.991388	0.995502	0.9956	0.996431	0.996997	0.997096	0.997159	0.997267
63	0.449529	0.710441	0.825225	0.869241	0.906063	0.928485	0.944564	0.957271	0.965264	0.970967	0.61769	0.897839	0.988878	0.989961	0.994668	0.995159	0.995886	0.996988	0.997274	0.997282		63	0.748061	0.896783	0.940307	0.96143	0.972843	0.981983	0.987002	0.989997	0.992585	0.994231	0.743521	0.984739	0.998957	0.998984	0.999379	0.999469	0.999495	0.999513	0.999521	0.999521
64	0.52402	0.85669	0.907252	0.934913	0.952665	0.966654	0.973386	0.978893	0.984244	0.98799	0.598914	0.889262	0.954958	0.956211	0.969836	0.973887	0.974606	0.976259	0.981859	0.991109		64	0.603917	0.858503	0.911533	0.946386	0.960021	0.972425	0.980541	0.985131	0.988638	0.991553	0.78423	0.966025	0.966061	0.975113	0.979713	0.985635	0.990535	0.992804	0.995213	0.997023
65	0.603531	0.778951	0.833135	0.902386	0.937795	0.954489	0.967241	0.975477	0.981119	0.984808	0.654646	0.914637	0.955928	0.962033	0.987628	0.995867	0.996079	0.996143	0.996145	0.996662		65	0.572568	0.80889	0.923755	0.957574	0.974522	0.982072	0.9886	0.992715	0.994992	0.996172	0.790614	0.977303	0.977183	0.991482	0.996279	0.998283	0.998622	0.998745	0.998993	0.999025
66	0.632541	0.794632	0.882887	0.927595	0.949579	0.963302	0.969707	0.975851	0.98067	0.98467	0.531892	0.798433	0.945048	0.991475	0.994831	0.99545	0.997279	0.998216	0.998437	0.998442		66	0.770404	0.899199	0.942813	0.9606	0.975183	0.983721	0.988873	0.991191	0.993159	0.995067	0.712064	0.969358	0.99544	0.997349	0.999213	0.999261	0.999312	0.999332	0.999383	0.999423
67	0.835088	0.878717	0.915564	0.944026	0.959779	0.970706	0.979096	0.984915	0.98772	0.990163	0.448422	0.675066	0.793232	0.84273	0.882893	0.92956	0.966123	0.987331	0.997312	0.998566		67	0.612681	0.765022	0.877888	0.924306	0.951407	0.964582	0.973465	0.9802	0.984674	0.988039	0.782851	0.96756	0.986031	0.993085	0.99798	0.998777	0.999284	0.999628	0.999656	0.99972
68	0.755273	0.845926	0.902245	0.928524	0.949263	0.962979	0.969762	0.975678	0.981024	0.984396	0.570362	0.874528	0.987434	0.994246	0.994276	0.994363	0.995761	0.9978	0.999039	0.99937		68	0.692659	0.896291	0.949938	0.969275	0.979385	0.985814	0.989459	0.992189	0.993755	0.995141	0.662718	0.929485	0.994011	0.997637	0.997678	0.998242	0.998822	0.998827	0.998993	0.999379
69	0.490746	0.665503	0.770966	0.845158	0.901278	0.94014	0.95753	0.96692	0.974188	0.979186	0.643499	0.909293	0.980411	0.980379	0.985563	0.985902	0.987131	0.989699	0.990998	0.990999		69	0.716342	0.84879	0.907862	0.937618	0.955344	0.967722	0.977292	0.984199	0.989589	0.991857	0.735244	0.958253	0.989238	0.994621	0.996038	0.996634	0.998522	0.998933	0.998953	0.999023
																						70	0.599494	0.855353	0.924068	0.955792	0.970093	0.977983	0.984092	0.988418	0.991552	0.993702	0.766972	0.983852	0.983868	0.993641	0.994811	0.996008	0.997967	0.998932	0.999483	0.999794
																						71	0.518574	0.771526	0.864007	0.915216	0.942594	0.962245	0.97441	0.981591	0.986099	0.989632	0.839389	0.996987	0.996994	0.998624	0.998634	0.998749	0.998798	0.999403	0.999511	0.999539
																						72	0.633238	0.921395	0.97414	0.981059	0.985932	0.989618	0.992454	0.99467	0.995892	0.996618	0.642801	0.88969	0.964623	0.970083	0.97176	0.981488	0.993002	0.998011	0.999526	0.999872
																						73	0.692867	0.875632	0.932544	0.956069	0.97154	0.980441	0.986334	0.990136	0.992836	0.994644	0.735875	0.971304	0.989439	0.989689	0.990463	0.994246	0.997862	0.999042	0.999297	0.999352
																						74	0.683467	0.847839	0.915441	0.943539	0.967611	0.98322	0.989137	0.991408	0.993335	0.994633	0.801463	0.972941	0.973043	0.98483	0.992776	0.997397	0.998449	0.998475	0.998484	0.998492
																						75	0.504356	0.824735	0.890014	0.936962	0.962553	0.974582	0.984765	0.990308	0.992636	0.99446	0.778697	0.986747	0.991945	0.996367	0.997573	0.998272	0.998958	0.999377	0.999628	0.999665
																						76	0.549308	0.766482	0.866847	0.90348	0.932206	0.951805	0.967156	0.978346	0.984305	0.989197	0.815686	0.989155	0.994557	0.994826	0.997094	0.997709	0.998152	0.998986	0.999322	0.999537
																						77	0.6335	0.920667	0.955172	0.972711	0.980998	0.986463	0.990202	0.992277	0.994155	0.995112	0.70739	0.954767	0.994244	0.994219	0.99723	0.999372	0.999454	0.999561	0.999561	0.999602
																						78	0.538769	0.899551	0.94541	0.963487	0.975203	0.982397	0.986326	0.989965	0.99204	0.993523	0.803224	0.898629	0.928913	0.949311	0.955986	0.967032	0.976684	0.983924	0.992667	0.998186
																						79	0.639568	0.831022	0.893352	0.926585	0.950058	0.969625	0.978542	0.984794	0.989357	0.991779	0.791814	0.993552	0.9968	0.996916	0.997957	0.99798	0.998514	0.99894	0.998969	0.999145
																						80	0.614531	0.774613	0.855393	0.925089	0.95037	0.962575	0.971786	0.97965	0.984644	0.987611	0.731398	0.930707	0.985897	0.997018	0.997931	0.997931	0.99829	0.999033	0.999105	0.999105
																						81	0.751832	0.865175	0.907868	0.940963	0.968853	0.978136	0.983983	0.987734	0.990541	0.992081	0.759549	0.976224	0.996833	0.998013	0.998763	0.998888	0.998985	0.998996	0.999515	0.999686
																						82	0.756664	0.898928	0.955244	0.970584	0.982411	0.986191	0.989277	0.991949	0.993556	0.994837	0.734761	0.980083	0.996031	0.996295	0.996918	0.998379	0.998841	0.998845	0.998879	0.999027
																						83	0.638638	0.784628	0.859865	0.911005	0.935763	0.95746	0.973028	0.981603	0.987084	0.989348	0.767412	0.967862	0.994478	0.996687	0.997263	0.997358	0.997638	0.997928	0.998413	0.998471
																						84	0.654909	0.728518	0.838468	0.9143	0.954296	0.970111	0.97978	0.984671	0.988389	0.991585	0.863466	0.977179	0.988501	0.99863	0.998758	0.998775	0.99888	0.999013	0.999013	0.999018
																						85	0.589948	0.862927	0.929408	0.952526	0.965894	0.978583	0.985028	0.989572	0.991909	0.994192	0.689176	0.931157	0.987365	0.993564	0.993732	0.994708	0.997427	0.999046	0.999502	0.999544
																						86	0.586637	0.789339	0.869994	0.922083	0.956263	0.970452	0.978013	0.98452	0.987806	0.990477	0.819019	0.992365	0.997729	0.998125	0.999187	0.999189	0.999197	0.999443	0.999445	0.999545
																						87	0.639475	0.844672	0.909134	0.947151	0.964575	0.974376	0.981613	0.988561	0.991295	0.993133	0.703997	0.91889	0.965713	0.988777	0.996958	0.997462	0.997681	0.998323	0.999009	0.999138
																						88	0.602266	0.805741	0.880406	0.93036	0.955872	0.974527	0.982273	0.986999	0.990936	0.993414	0.831886	0.983508	0.985988	0.993899	0.994143	0.994933	0.996856	0.998051	0.998479	0.998496
																						89	0.656901	0.776423	0.87231	0.926263	0.95976	0.975232	0.980804	0.985922	0.98954	0.992408	0.762404	0.96865	0.99418	0.996297	0.996939	0.997004	0.997397	0.998177	0.998241	0.998333
																						90	0.745017	0.863973	0.911219	0.948571	0.971311	0.97931	0.985919	0.990649	0.99304	0.9942	0.704905	0.940449	0.987998	0.993187	0.994636	0.994978	0.995028	0.995254	0.997222	0.999224
																						91	0.72895	0.830515	0.881979	0.923723	0.948699	0.962826	0.975803	0.983677	0.987383	0.990445	0.816961	0.986407	0.989182	0.991721	0.998703	0.999328	0.999337	0.99935	0.999476	0.999519
																						92	0.682148	0.794986	0.875126	0.913948	0.943467	0.962683	0.974387	0.983367	0.988384	0.99059	0.764571	0.913458	0.912924	0.939086	0.983803	0.996347	0.996966	0.997018	0.997279	0.998434
																						93	0.568876	0.814613	0.90177	0.935833	0.964185	0.974208	0.980958	0.986206	0.990323	0.992371	0.795454	0.986503	0.99413	0.995318	0.99642	0.99791	0.998444	0.998661	0.999403	0.999653
																						94	0.686374	0.844469	0.915214	0.939227	0.957077	0.969725	0.978221	0.982945	0.986636	0.989361	0.717986	0.957368	0.997154	0.998733	0.998901	0.999075	0.999529	0.999633	0.999726	0.999841
																						95	0.720972	0.855458	0.931677	0.961214	0.976125	0.984072	0.988865	0.991083	0.99278	0.994365	0.71534	0.979509	0.987778	0.993653	0.994246	0.995069	0.997382	0.999268	0.999717	0.999718
																						96	0.761246	0.91228	0.951494	0.966194	0.977509	0.986255	0.99284	0.994767	0.995968	0.996868	0.72268	0.973736	0.991563	0.991842	0.992067	0.994345	0.997798	0.998626	0.998627	0.999033
																						97	0.415027	0.709137	0.837048	0.903227	0.93455	0.956378	0.96946	0.979932	0.984841	0.989079	0.828638	0.988334	0.990652	0.997425	0.997469	0.998168	0.998778	0.99879	0.998808	0.998923
																						98	0.554422	0.801256	0.901362	0.93468	0.951305	0.964278	0.973249	0.980876	0.986699	0.990909	0.793914	0.971194	0.973733	0.977424	0.981766	0.991497	0.998054	0.999198	0.999212	0.999296
																						99	0.72267	0.89693	0.945865	0.967497	0.977365	0.986006	0.989967	0.992693	0.994748	0.995774	0.716109	0.973682	0.998717	0.998775	0.998775	0.998833	0.998988	0.999096	0.999283	0.999487
																						100	0.722825	0.90393	0.937643	0.956202	0.966573	0.973864	0.979943	0.984319	0.988223	0.990783	0.690669	0.910686	0.970194	0.991013	0.992	0.995688	0.999303	0.999739	0.99976	0.99976
																						101	0.664417	0.810435	0.873612	0.91483	0.939812	0.959055	0.969422	0.978459	0.984549	0.988167	0.788343	0.980521	0.991392	0.993782	0.998829	0.999525	0.999568	0.999653	0.999653	0.999673
																						102	0.847158	0.91252	0.953902	0.977975	0.98526	0.989974	0.994147	0.995628	0.996458	0.997142	0.639595	0.920624	0.988109	0.995997	0.998691	0.999449	0.999545	0.999562	0.999569	0.9996
																						103	0.648281	0.843437	0.90123	0.930679	0.955012	0.967796	0.975812	0.983276	0.988312	0.990993	0.728604	0.95284	0.98214	0.982577	0.982577	0.985204	0.991837	0.995218	0.997689	0.999318
																						104	0.593502	0.869062	0.939838	0.96356	0.976223	0.983651	0.987803	0.990904	0.992849	0.994525	0.753735	0.951133	0.953847	0.965433	0.976468	0.986065	0.992226	0.994758	0.997248	0.999
																						105	0.641008	0.83161	0.886316	0.919001	0.942593	0.960545	0.970855	0.977557	0.982861	0.986402	0.800391	0.994979	0.998613	0.998764	0.999026	0.999029	0.999036	0.999056	0.999056	0.999112
																						106	0.605062	0.811039	0.899867	0.940229	0.958806	0.971803	0.97944	0.98632	0.989137	0.991861	0.818234	0.982635	0.983308	0.993855	0.99671	0.998311	0.998538	0.998633	0.999042	0.999588
																						107	0.592173	0.747421	0.8718	0.932707	0.951686	0.966652	0.975162	0.982601	0.986134	0.989414	0.799112	0.985916	0.99018	0.991605	0.991624	0.991886	0.993541	0.995976	0.997299	0.99806
																						108	0.662736	0.898187	0.933391	0.956782	0.977784	0.984158	0.98805	0.990734	0.992747	0.994272	0.699161	0.950266	0.99559	0.99724	0.997252	0.997731	0.998003	0.998212	0.998794	0.999085
																						109	0.586937	0.829271	0.892427	0.932912	0.953491	0.97209	0.980893	0.986638	0.990197	0.992509	0.758048	0.960389	0.973021	0.984077	0.996421	0.99711	0.997865	0.998728	0.999183	0.999233
																						110	0.703867	0.848605	0.934094	0.963122	0.977555	0.985086	0.988987	0.992085	0.994254	0.99574	0.766479	0.983628	0.995823	0.996868	0.998161	0.999378	0.999702	0.999706	0.999707	0.999748
																						111	0.603554	0.792434	0.944642	0.96555	0.978139	0.986015	0.98918	0.991524	0.993433	0.994871	0.723157	0.953198	0.979443	0.980736	0.981956	0.984071	0.989177	0.996391	0.999128	0.99973
																						112	0.661073	0.80583	0.912848	0.937453	0.958154	0.972142	0.980728	0.988125	0.991192	0.99334	0.773448	0.989382	0.996939	0.997509	0.997535	0.997538	0.997545	0.998031	0.998835	0.999369
																						113	0.671541	0.809735	0.899601	0.943212	0.961029	0.97338	0.98209	0.987142	0.9902	0.992197	0.746939	0.966908	0.996471	0.997522	0.998058	0.998062	0.998368	0.998443	0.99848	0.998486
																						114	0.790073	0.914616	0.953933	0.970628	0.982191	0.986963	0.99053	0.992619	0.994463	0.995721	0.764416	0.977348	0.994547	0.994547	0.9953	0.997404	0.998766	0.999148	0.999377	0.999553
																						115	0.693621	0.896762	0.940131	0.96057	0.97438	0.982069	0.986414	0.989782	0.991942	0.993566	0.746823	0.976047	0.988711	0.990269	0.994557	0.998057	0.998266	0.998286	0.998296	0.998296
																						116	0.67899	0.814184	0.878113	0.908635	0.935195	0.954602	0.968373	0.976008	0.982418	0.987193	0.824408	0.991944	0.993383	0.995409	0.996793	0.996794	0.997924	0.998033	0.998187	0.998543
																						117	0.642409	0.818732	0.884642	0.932968	0.956779	0.971997	0.980151	0.987059	0.990278	0.992671	0.778084	0.987185	0.987613	0.996685	0.996691	0.996911	0.9971	0.997724	0.99845	0.999058
																						118	0.612091	0.844397	0.920646	0.95836	0.968394	0.976464	0.982983	0.987633	0.990876	0.992879	0.742264	0.954134	0.987853	0.995186	0.996474	0.996539	0.996645	0.998142	0.999039	0.999154
																						119	0.593926	0.743834	0.851545	0.919125	0.94562	0.96311	0.971847	0.978354	0.984886	0.988283	0.805831	0.97594	0.985755	0.99005	0.995402	0.996961	0.998061	0.998986	0.99905	0.999073
																						120	0.563261	0.800457	0.883786	0.925477	0.953611	0.964649	0.973452	0.978961	0.983855	0.986885	0.793065	0.972687	0.993293	0.995067	0.995121	0.998126	0.998887	0.998971	0.998971	0.998987
																						121	0.759212	0.843611	0.940334	0.958703	0.975831	0.98501	0.990653	0.992741	0.994199	0.99555	0.797868	0.985163	0.987512	0.990507	0.992237	0.992836	0.992906	0.993629	0.994691	0.996477
																						122	0.590299	0.862486	0.943638	0.959572	0.972475	0.98017	0.985261	0.988843	0.991243	0.992931	0.768143	0.960965	0.966129	0.971416	0.979596	0.989046	0.993814	0.995422	0.997399	0.999552
																						123	0.714606	0.856056	0.928709	0.951397	0.96425	0.973565	0.981004	0.985714	0.989828	0.992172	0.706635	0.926826	0.985476	0.996464	0.997078	0.998284	0.999488	0.999518	0.999552	0.999554
																						124	0.846788	0.930898	0.951486	0.966445	0.978977	0.986448	0.99119	0.993384	0.994803	0.99595	0.779336	0.986705	0.987003	0.989058	0.989143	0.989751	0.991255	0.992788	0.995165	0.997335
																						125	0.624668	0.798856	0.885496	0.926898	0.953713	0.971186	0.979547	0.985592	0.988649	0.99125	0.788995	0.991388	0.995767	0.995788	0.997499	0.998454	0.998625	0.998629	0.998697	0.998723
																						126	0.518711	0.757857	0.848102	0.905901	0.947596	0.963699	0.974794	0.981435	0.985142	0.98846	0.800847	0.993864	0.994864	0.998028	0.998042	0.998054	0.998503	0.998938	0.998965	0.999196
																						127	0.694998	0.863865	0.932191	0.953961	0.972004	0.97845	0.98458	0.988778	0.991262	0.993211	0.713232	0.936252	0.987409	0.997142	0.997669	0.998603	0.999555	0.999621	0.999629	0.999706
																						128	0.757758	0.886592	0.925903	0.945401	0.96147	0.971437	0.980974	0.986112	0.989822	0.992094	0.69571	0.910005	0.978725	0.994411	0.995277	0.996736	0.998468	0.999152	0.999707	0.999809
																						129	0.796241	0.892845	0.942339	0.963386	0.972441	0.980521	0.985736	0.99025	0.992762	0.994858	0.726883	0.945958	0.991692	0.996912	0.997084	0.998086	0.998605	0.998623	0.998772	0.998979
																						130	0.629557	0.86468	0.923894	0.965229	0.97532	0.982592	0.986641	0.989565	0.992151	0.99393	0.744505	0.978659	0.987961	0.991353	0.99294	0.993631	0.994169	0.994916	0.99634	0.997718
																						131	0.589861	0.801439	0.89584	0.934807	0.964615	0.974505	0.980002	0.984919	0.988501	0.991066	0.765263	0.987873	0.995131	0.996217	0.996292	0.996305	0.996669	0.997524	0.998959	0.999615
																						132	0.727824	0.883068	0.926323	0.96243	0.974017	0.981794	0.987011	0.99008	0.992243	0.993673	0.633081	0.866529	0.958947	0.993046	0.999254	0.999468	0.999469	0.999474	0.999487	0.999561
																						133	0.71459	0.841859	0.912096	0.950809	0.965205	0.976614	0.981943	0.986297	0.989691	0.99231	0.851268	0.982618	0.987353	0.995762	0.996333	0.996847	0.996884	0.997583	0.998187	0.998218
																						134	0.524376	0.928273	0.953759	0.969166	0.97692	0.983722	0.989534	0.992197	0.994408	0.995543	0.737778	0.941892	0.954012	0.95512	0.963406	0.984852	0.997061	0.999305	0.999659	0.999713
																						135	0.567404	0.83154	0.891908	0.932441	0.957677	0.975555	0.984545	0.988491	0.99098	0.992665	0.750931	0.961057	0.994052	0.99528	0.995354	0.99661	0.997737	0.998594	0.999439	0.999752
																						136	0.483821	0.919364	0.945134	0.964519	0.97906	0.98807	0.991153	0.993538	0.995208	0.996507	0.667795	0.904857	0.954005	0.957189	0.957695	0.963074	0.975747	0.989254	0.996883	0.999154
																						137	0.696222	0.832594	0.9038	0.945452	0.964221	0.975556	0.983256	0.987426	0.989796	0.991948	0.773823	0.984492	0.997944	0.998472	0.998871	0.998891	0.999054	0.999274	0.999557	0.999573
																						138	0.668986	0.832153	0.918531	0.951145	0.965156	0.975432	0.983747	0.989231	0.992494	0.994188	0.760616	0.987387	0.995264	0.99698	0.997038	0.997301	0.998133	0.998422	0.998503	0.998743
																						139	0.71292	0.868936	0.926931	0.946751	0.962254	0.975593	0.984001	0.988296	0.991288	0.993741	0.754747	0.972152	0.993254	0.993325	0.993578	0.996196	0.99846	0.998725	0.998798	0.999185
																						140	0.629785	0.826776	0.910527	0.946215	0.963521	0.973878	0.981375	0.98722	0.990557	0.992317	0.748609	0.970215	0.997442	0.998545	0.998683	0.99888	0.999253	0.999267	0.999284	0.999405
																						141	0.701815	0.83414	0.907004	0.944303	0.964885	0.975912	0.981924	0.987348	0.990103	0.99271	0.740589	0.960496	0.991075	0.995964	0.997908	0.997959	0.997972	0.998238	0.998487	0.998734
																						142	0.715794	0.84367	0.901202	0.948901	0.964379	0.976807	0.9834	0.988398	0.9911	0.993071	0.81308	0.991715	0.992932	0.995178	0.995869	0.997193	0.998095	0.998246	0.998382	0.998591
																						143	0.720041	0.828232	0.88308	0.928233	0.959631	0.974243	0.981875	0.986414	0.990199	0.992905	0.835179	0.975129	0.97782	0.988887	0.990506	0.991527	0.993434	0.995619	0.998157	0.998853
																						144	0.70793	0.832407	0.908028	0.939226	0.96259	0.97513	0.983027	0.987018	0.989923	0.992169	0.780756	0.985484	0.998734	0.998737	0.998737	0.998752	0.998882	0.999367	0.999475	0.999482
																						145	0.531918	0.857902	0.907263	0.940016	0.960153	0.970885	0.978443	0.984799	0.988937	0.991718	0.775278	0.967727	0.970913	0.977134	0.982041	0.989673	0.995502	0.997776	0.999145	0.999608
																						146	0.627809	0.820067	0.903247	0.932336	0.952363	0.964044	0.972967	0.979591	0.983954	0.987494	0.834682	0.991049	0.991037	0.993476	0.993948	0.996558	0.997824	0.99784	0.997988	0.998288
																						147	0.608518	0.794066	0.870281	0.923698	0.949951	0.967147	0.978528	0.986954	0.991194	0.993225	0.84671	0.981062	0.986239	0.996449	0.996914	0.997281	0.997926	0.998103	0.998123	0.998123
																						148	0.613808	0.857434	0.907492	0.938431	0.955382	0.969637	0.978584	0.983294	0.987018	0.989688	0.789659	0.977168	0.981754	0.981932	0.982464	0.988196	0.9944	0.997119	0.998483	0.999233
																						149	0.771221	0.887018	0.927676	0.9522	0.970491	0.980966	0.986738	0.991605	0.995002	0.996051	0.819944	0.994003	0.994173	0.998881	0.998904	0.998913	0.999111	0.999149	0.999173	0.999288
																						150	0.542061	0.898354	0.937978	0.965814	0.977713	0.985849	0.99074	0.992659	0.994155	0.995416	0.74116	0.953776	0.958338	0.968244	0.975834	0.983661	0.991274	0.995581	0.998337	0.999636
																						151	0.678092	0.809064	0.878018	0.923182	0.941819	0.957309	0.968328	0.975389	0.980807	0.984945	0.757837	0.969302	0.994229	0.99689	0.999274	0.999328	0.999329	0.999559	0.999578	0.999695
																						152	0.561559	0.775685	0.875141	0.936056	0.956411	0.970617	0.978915	0.985651	0.98953	0.991743	0.805987	0.983693	0.994409	0.995604	0.996303	0.996344	0.996344	0.996485	0.996523	0.997073
																						153	0.433255	0.692679	0.796854	0.870947	0.909632	0.932874	0.949483	0.963349	0.973461	0.979976	0.826055	0.98399	0.988577	0.997782	0.998373	0.998665	0.998731	0.998776	0.999104	0.999191
																						154	0.738767	0.865794	0.940761	0.960119	0.973007	0.979934	0.985325	0.989123	0.99165	0.993712	0.669559	0.932969	0.989887	0.993732	0.995121	0.996232	0.998052	0.999518	0.9999	0.99993
																						155	0.632684	0.866741	0.912758	0.949423	0.975401	0.983171	0.987198	0.990328	0.992062	0.99322	0.713379	0.956937	0.991635	0.995104	0.997774	0.998605	0.998685	0.998719	0.999268	0.99971
																						156	0.558143	0.805629	0.900086	0.943092	0.962506	0.974017	0.981852	0.988942	0.992066	0.993769	0.79144	0.983096	0.984267	0.992622	0.994925	0.995565	0.995929	0.996341	0.9975	0.998423
																						157	0.576078	0.765842	0.858594	0.90391	0.936949	0.962085	0.972444	0.98019	0.985043	0.988332	0.804796	0.991457	0.995862	0.995932	0.997784	0.997817	0.998282	0.998634	0.998708	0.998783
																						158	0.673746	0.86283	0.925306	0.962876	0.974782	0.983693	0.988265	0.991103	0.993044	0.994838	0.734805	0.965314	0.995451	0.995917	0.995933	0.995962	0.996018	0.996197	0.996686	0.996889
																						159	0.694775	0.861897	0.914224	0.946015	0.972775	0.982014	0.987374	0.990077	0.991979	0.993355	0.670539	0.891637	0.949952	0.977502	0.991802	0.995952	0.996742	0.996744	0.997048	0.997358
																						160	0.655133	0.817205	0.886991	0.935337	0.959627	0.97027	0.979494	0.984932	0.988983	0.991427	0.803743	0.995766	0.996831	0.998497	0.9987	0.998711	0.998832	0.998942	0.999307	0.999702
																						161	0.791275	0.923344	0.954348	0.970927	0.980607	0.986863	0.990216	0.99247	0.994227	0.995413	0.72784	0.973887	0.992978	0.992997	0.994124	0.99795	0.999617	0.999826	0.999829	0.999866
																						162	0.629546	0.830331	0.901398	0.942062	0.959013	0.971053	0.978944	0.984415	0.989443	0.992346	0.731586	0.940397	0.982882	0.995138	0.998894	0.998896	0.999267	0.999302	0.999319	0.999437
																						163	0.690452	0.8801	0.958334	0.981586	0.986957	0.991144	0.992818	0.994125	0.99517	0.995866	0.672324	0.935176	0.981223	0.985447	0.988433	0.992768	0.997616	0.999741	0.999902	0.999938
																						164	0.59562	0.808002	0.88298	0.929316	0.954482	0.969307	0.979212	0.984117	0.988032	0.990829	0.803931	0.990724	0.992247	0.994674	0.994792	0.995484	0.996822	0.997638	0.99861	0.999406
																						165	0.722293	0.85545	0.92735	0.960513	0.976655	0.982703	0.988065	0.990941	0.993037	0.995013	0.837857	0.987126	0.98736	0.994542	0.996403	0.998336	0.998969	0.998972	0.999147	0.999308
																						166	0.667329	0.856107	0.904565	0.939506	0.958809	0.971116	0.980245	0.986017	0.989068	0.991121	0.75665	0.973752	0.988948	0.989379	0.989884	0.991997	0.994458	0.995985	0.997648	0.998596
																						167	0.721458	0.865364	0.920781	0.941363	0.956955	0.967275	0.975735	0.98116	0.985506	0.988664	0.817668	0.982295	0.986427	0.987037	0.988908	0.994425	0.997462	0.997794	0.998427	0.999498
																						168	0.784748	0.856974	0.919364	0.95113	0.967029	0.976824	0.984696	0.988647	0.991501	0.993651	0.722992	0.96745	0.993372	0.994328	0.995676	0.99623	0.996755	0.997853	0.998686	0.999173
																						169	0.703082	0.872376	0.917404	0.950641	0.972598	0.979262	0.98459	0.98868	0.991287	0.993107	0.788669	0.993057	0.993236	0.996566	0.996644	0.996947	0.997391	0.997575	0.998052	0.998449
																						170	0.680967	0.912898	0.946827	0.966367	0.977638	0.984263	0.989056	0.991253	0.992902	0.994102	0.64292	0.848738	0.93376	0.977615	0.98387	0.98434	0.986898	0.989549	0.99398	0.998294
																						171	0.631745	0.844224	0.892279	0.93265	0.960133	0.974572	0.981628	0.985407	0.988833	0.990857	0.764999	0.954699	0.972835	0.987484	0.994366	0.994555	0.997362	0.998807	0.999572	0.999791
																						172	0.580694	0.90686	0.936315	0.955992	0.969843	0.978021	0.984078	0.988139	0.990138	0.991683	0.721747	0.956267	0.988155	0.988251	0.989898	0.995177	0.99828	0.999104	0.999549	0.999663
																						173	0.738196	0.888392	0.934637	0.962436	0.977362	0.986154	0.989575	0.991787	0.993762	0.99518	0.68128	0.934615	0.995127	0.998724	0.99897	0.998973	0.998999	0.99934	0.99946	0.999479
																						174	0.860747	0.922619	0.952852	0.974427	0.981353	0.985686	0.989251	0.992604	0.994296	0.995842	0.657046	0.937077	0.994597	0.996679	0.996679	0.997644	0.998887	0.999057	0.99906	0.999072
																						175	0.799757	0.895042	0.93918	0.960815	0.972177	0.978283	0.981901	0.985163	0.988225	0.990388	0.711876	0.925402	0.975918	0.99565	0.998865	0.998948	0.998966	0.999047	0.999047	0.99906
																						176	0.728567	0.838332	0.916231	0.949736	0.964595	0.976068	0.983012	0.987048	0.990014	0.992489	0.703553	0.938151	0.98268	0.991617	0.996255	0.99753	0.998156	0.998919	0.999299	0.999547
																						177	0.756471	0.884484	0.950254	0.968387	0.978341	0.985892	0.991025	0.993363	0.994989	0.995834	0.682535	0.965789	0.997562	0.997574	0.997619	0.997906	0.999256	0.999625	0.99964	0.999776
																						178	0.608789	0.825451	0.921865	0.947509	0.96453	0.973588	0.980368	0.987095	0.990913	0.992674	0.742506	0.961024	0.99214	0.993757	0.993763	0.994596	0.995196	0.995369	0.995763	0.996691
																						179	0.615086	0.848767	0.899357	0.941997	0.961911	0.97367	0.981078	0.986388	0.989777	0.991941	0.805037	0.975823	0.975892	0.985452	0.989341	0.994671	0.998191	0.999096	0.99956	0.999757
																						180	0.737728	0.853841	0.910027	0.944237	0.960384	0.970654	0.978154	0.982412	0.986158	0.988881	0.710668	0.947695	0.9881	0.995519	0.999275	0.999478	0.99948	0.999567	0.999606	0.999626
																						181	0.684039	0.860627	0.906625	0.936285	0.956947	0.972578	0.981675	0.988117	0.991754	0.993841	0.764869	0.985169	0.991315	0.99264	0.992982	0.994918	0.998182	0.999326	0.999495	0.999553
																						182	0.531165	0.790531	0.919233	0.947376	0.962588	0.974124	0.982126	0.987317	0.990655	0.992686	0.735068	0.954182	0.962127	0.9701	0.976246	0.984269	0.992692	0.994859	0.994926	0.995441
																						183	0.76096	0.870975	0.945195	0.961161	0.972692	0.980026	0.985011	0.988733	0.991789	0.993962	0.699349	0.917615	0.971909	0.986748	0.992399	0.993727	0.994801	0.996792	0.998456	0.999448
																						184	0.629977	0.780767	0.869384	0.908166	0.936819	0.95845	0.970115	0.979143	0.983674	0.986692	0.816571	0.976666	0.979092	0.98401	0.994703	0.996151	0.996345	0.996512	0.996522	0.996789
																						185	0.584297	0.759766	0.860363	0.911543	0.950089	0.963614	0.972665	0.980539	0.985974	0.988862	0.780728	0.950326	0.953663	0.960212	0.982343	0.993532	0.997601	0.998527	0.998548	0.99858
																						186	0.59105	0.775124	0.87983	0.929035	0.95305	0.967568	0.978618	0.982732	0.98634	0.989755	0.768465	0.977867	0.986873	0.988128	0.994254	0.997939	0.998685	0.998689	0.998735	0.998797
																						187	0.484361	0.721353	0.871157	0.91773	0.960038	0.971173	0.976953	0.982532	0.987225	0.990648	0.830303	0.986217	0.986842	0.995309	0.99558	0.99568	0.996216	0.996941	0.997279	0.997699
																						188	0.600525	0.830597	0.906926	0.946706	0.969059	0.97716	0.983566	0.989485	0.992232	0.994289	0.717801	0.951102	0.990724	0.991167	0.991167	0.991217	0.991354	0.991756	0.99363	0.996703
																						189	0.496301	0.699612	0.83761	0.892803	0.934295	0.953834	0.967678	0.980046	0.984435	0.98836	0.860408	0.985865	0.990265	0.998443	0.998787	0.999031	0.999194	0.999214	0.999388	0.999557
																						190	0.516637	0.734601	0.846817	0.890265	0.923499	0.948381	0.963418	0.971185	0.977386	0.982418	0.832716	0.986866	0.987028	0.989658	0.989699	0.991025	0.995027	0.996205	0.996497	0.996529
																						191	0.786783	0.899209	0.935899	0.964609	0.976146	0.98693	0.989937	0.992215	0.994193	0.995335	0.673086	0.907426	0.977266	0.993923	0.996441	0.996445	0.996705	0.997298	0.998417	0.999138
																						192	0.593254	0.780961	0.867225	0.907916	0.942463	0.964854	0.976716	0.982931	0.989029	0.992528	0.769061	0.947249	0.960394	0.976756	0.995933	0.99839	0.998425	0.998431	0.998514	0.99899
																						193	0.639514	0.876117	0.936391	0.959591	0.974868	0.982165	0.98577	0.988776	0.991689	0.993026	0.756951	0.965976	0.965958	0.985384	0.995681	0.998905	0.999019	0.999188	0.999377	0.999526
																						194	0.778015	0.871022	0.940464	0.961193	0.975409	0.982739	0.987606	0.99118	0.993218	0.994838	0.740549	0.98689	0.994765	0.997238	0.997863	0.998303	0.999028	0.999169	0.999178	0.999239
																						195	0.741644	0.84932	0.928261	0.961038	0.974414	0.983805	0.988035	0.991394	0.993922	0.995574	0.825459	0.966396	0.979502	0.996318	0.99737	0.997605	0.997884	0.997887	0.998047	0.998595
																						196	0.816416	0.883424	0.918494	0.946308	0.965065	0.978412	0.984671	0.988889	0.992543	0.994823	0.775614	0.985904	0.99397	0.994232	0.996044	0.996368	0.996469	0.996921	0.997938	0.998926

## Sheet: Figure 7
age	lambda_1	lambda_2	lambda_3	FD	liberality	alignment	deviation
41	46.7178	39.4331	22.3976	0.438874	0.205244	0.127228	0.619888
9	48.3821	24.5699	19.1751	0.48566	0.111693	0.0883367	0.790888
29	63.3519	25.4912	25.278	0.411265	0.122437	0.0925708	0.75607
12	68.3851	19.9107	18.6175	0.423375	0.174344	0.138842	0.796368
13	53.7273	27.7837	16.4963	0.446309	0.125935	0.0983171	0.780694
13	63.0381	33.3607	18.8248	0.398843	0.0956507	0.0742226	0.775976
67	86.1298	23.6377	13.7801	0.355699	0.116733	0.0931704	0.79815
51	63.5888	27.8275	16.586	0.448012	0.187854	0.13636	0.725885
28	58.1419	32.4664	22.1615	0.417978	0.0814009	0.065911	0.809708
31	47.1097	32.7059	22.6953	0.419013	0.0537454	0.0370001	0.688433
22	90.0086	27.261	16.7091	0.340508	0.0964811	0.079956	0.828722
30	77.4797	23.7437	16.3835	0.410481	0.114101	0.089107	0.780949
20	56.2037	30.7243	20.9409	0.414584	0.163987	0.126911	0.773909
14	60.9349	21.2125	19.9438	0.414253	0.105139	0.0813795	0.774018
46	91.7981	26.7642	14.6461	0.372366	0.104455	0.0842638	0.806697
26	85.38	19.324	13.8963	0.392164	0.145575	0.11876	0.815802
24	52.4189	25.6875	22.8411	0.444332	0.119446	0.0967332	0.809848
13	64.6344	21.5135	19.6411	0.429731	0.0795411	0.0626492	0.787633
67	47.4669	26.0837	18.9663	0.448577	0.162868	0.120957	0.74267
29	56.3555	32.4296	20.0311	0.414834	0.172887	0.127185	0.735658
71	92.6	25.6008	12.5922	0.362702	0.0706958	0.0562015	0.794976
28	60.4756	43.2834	15.1303	0.402583	0.121092	0.0932714	0.770253
27	69.7453	22.088	16.7358	0.440843	0.0885504	0.0681345	0.769443
75	41.715	35.295	19.707	0.453882	0.129556	0.0927915	0.716229
14	51.0905	30.2919	18.4889	0.442883	0.1474	0.11589	0.786233
23	92.2981	21.209	11.1979	0.371065	0.0763312	0.0634761	0.831588
32	50.3103	24.7559	14.5147	0.484601	0.089672	0.0682057	0.760613
21	39.343	35.0289	18.3277	0.475667	0.0816213	0.0558236	0.683935
41	51.8887	19.6129	18.5568	0.474543	0.14867	0.100245	0.674278
33	81.8187	21.3697	12.3185	0.373603	0.222885	0.165358	0.741895
19	68.4969	24.2662	17.2143	0.394908	0.160049	0.124767	0.779555
11	37.5857	30.7134	19.918	0.481976	0.148041	0.108493	0.732855
26	76.6944	28.4667	17.0737	0.38671	0.221268	0.172881	0.781319
50	73.7378	24.8907	16.1462	0.386973	0.068108	0.0573853	0.842563
46	62.9059	26.4826	20.6906	0.414853	0.102752	0.074009	0.720272
85	74.5739	21.3511	17.5616	0.399994	0.0762063	0.0556992	0.7309
32	63.9636	23.4025	20.1401	0.457713	0.108647	0.0832474	0.766221
16	64.7366	23.7468	15.8251	0.454733	0.150951	0.118153	0.782727
16	57.6046	26.6931	22.4092	0.389621	0.189162	0.127945	0.676375
40	81.7669	17.2853	13.0699	0.439121	0.124202	0.0994404	0.800634
53	49.6153	26.9426	18.0783	0.420714	0.103124	0.0785962	0.762155
13	70.4264	22.8163	18.1388	0.407413	0.13154	0.101486	0.771522
60	93.9999	34.9092	12.1767	0.297153	0.0602409	0.0492012	0.816741
54	64.5407	24.4131	15.3396	0.426647	0.108787	0.0834608	0.767192
8	79.7197	23.3337	13.3892	0.410153	0.123587	0.100409	0.812457
15	77.9042	19.7489	15.5928	0.431497	0.130282	0.102386	0.785881
64	76.2473	23.3665	17.1783	0.401103	0.0821046	0.0644744	0.785272
47	73.3754	21.1442	14.3755	0.421333	0.202868	0.125068	0.616499
43	69.8024	21.1749	15.2159	0.417294	0.0816674	0.0615536	0.75371
81	68.7861	32.3457	13.8342	0.416476	0.0990164	0.0763166	0.770747
12	51.2244	33.5526	13.2505	0.447107	0.179276	0.131877	0.735609
21	52.0768	44.2718	16.3804	0.402017	0.156274	0.10351	0.662359
15	66.2514	22.7369	21.1066	0.420899	0.124699	0.104187	0.835511
60	65.9513	39.6705	18.7818	0.371102	0.139168	0.101103	0.726482
37	97.4758	16.8708	14.0169	0.365994	0.145104	0.121427	0.836829
17	41.962	33.934	23.1196	0.436894	0.131054	0.0891194	0.68002
24	83.2387	19.8414	14.3729	0.41523	0.0782734	0.0647012	0.826606
44	50.4773	23.5102	15.5973	0.480498	0.0735449	0.0565226	0.768545
78	56.5946	20.5341	18.6767	0.444036	0.136947	0.0932565	0.68097
55	72.8245	24.9037	13.4056	0.421563	0.167891	0.138496	0.824919
28	52.5253	29.3659	16.5979	0.437859	0.140837	0.104894	0.74479
45	71.3018	22.7694	15.3869	0.401744	0.097539	0.0758261	0.777393
34	67.2074	28.5484	15.7948	0.413095	0.172768	0.117854	0.682155
22	50.1026	32.9754	16.2382	0.443317	0.0994906	0.0800464	0.804563
24	55.0592	32.8796	25.3081	0.421302	0.199882	0.127881	0.63978
47	82.2296	24.547	14.7909	0.398744	0.1034	0.0720012	0.696339
20	68.7984	19.4124	18.1285	0.415982	0.219772	0.168964	0.768814
63	97.9445	24.3237	13.1774	0.330685	0.121945	0.0967704	0.79356
55	67.5217	22.9469	15.8608	0.448007	0.0905401	0.0735361	0.812194
77	68.136	30.2896	17.0828	0.411455	0.127641	0.10149	0.795126
14	46.6714	28.3733	18.8693	0.464566	0.170798	0.122727	0.71855
46	90.2016	34.0723	15.7268	0.304221	0.231561	0.178339	0.77016
23	75.6107	26.9984	15.7423	0.392137	0.150846	0.119901	0.794857
47	42.5335	38.0602	21.7459	0.415334	0.107466	0.0753878	0.701501
21	52.6796	34.3795	17.3467	0.435866	0.0742618	0.0539506	0.726493
20	48.857	26.169	19.43	0.485572	0.108596	0.0866238	0.797667
7	74.4859	36.1487	13.3609	0.371839	0.112393	0.0812835	0.72321
37	49.4495	42.2094	16.7949	0.403819	0.133513	0.0947485	0.709657
76	54.4156	27.7306	16.8689	0.461895	0.129255	0.089344	0.691223
46	70.0008	19.8533	15.0953	0.404664	0.101345	0.0853485	0.84216
18	66.0572	22.8855	14.5569	0.417721	0.177657	0.127888	0.71986
21	70.4771	29.1802	18.6802	0.381938	0.135732	0.0960526	0.707662
37	65.5821	20.1332	15.4109	0.461783	0.0612882	0.0496372	0.809898
14	38.3756	24.691	22.3937	0.460626	0.085297	0.05525	0.647737
4	78.1882	29.4125	15.8373	0.398942	0.167296	0.127282	0.760821
43	50.8065	26.7231	18.3265	0.444342	0.166135	0.123655	0.744303
10	78.3997	24.5564	14.6259	0.389107	0.104299	0.0868074	0.832294
21	45.4082	31.4023	19.372	0.453364	0.170559	0.111409	0.653196
15	58.5518	20.9445	19.8308	0.42156	0.0763626	0.056417	0.738805
20	73.3884	22.7398	14.8336	0.424232	0.137915	0.104288	0.756177
30	54.3681	21.6002	15.9589	0.498524	0.204689	0.155496	0.759669
41	72.21	17.7988	15.8245	0.427383	0.169044	0.12766	0.755188
17	50.5039	30.9903	20.0574	0.439726	0.125113	0.0942072	0.752976
14	71.9535	22.5435	15.9026	0.419372	0.160033	0.129376	0.808431
43	59.7495	28.3184	21.6441	0.407878	0.189734	0.141568	0.746137
10	77.8455	30.1025	15.4304	0.39755	0.246811	0.176744	0.716109
68	49.7761	26.3423	20.1799	0.471644	0.110644	0.0903638	0.816708
10	49.2331	30.0828	20.9276	0.452402	0.0667435	0.0533333	0.799079
47	68.0845	31.0712	17.3304	0.408004	0.0905855	0.0722257	0.797321
61	80.2743	25.2504	11.2659	0.39144	0.114861	0.0866073	0.75402
74	55.0792	22.9353	15.6388	0.465555	0.0952339	0.0715371	0.751173
17	94.078	19.653	15.5601	0.353064	0.112158	0.0914723	0.815566
14	71.2384	24.4427	13.9626	0.42433	0.0870055	0.0714198	0.820866
23	51.0883	39.975	20.4842	0.418924	0.121164	0.07755	0.640043
69	51.0674	25.8776	14.8357	0.454909	0.115245	0.0825621	0.716406
55	40.7849	29.6732	25.6773	0.444337	0.143627	0.096555	0.672263
42	46.503	23.8221	23.1915	0.469	0.133976	0.102856	0.767721
54	81.3065	29.3973	11.9765	0.370155	0.0553344	0.0430367	0.777757
22	72.0427	26.4589	14.5653	0.431078	0.0902342	0.065975	0.731152
19	56.1977	31.026	22.9373	0.413919	0.1883	0.137003	0.727578
23	65.7559	27.4469	27.3223	0.389067	0.0632144	0.0525345	0.831053
50	56.5571	24.6706	23.0866	0.464294	0.0895659	0.0654302	0.730525
16	74.0244	20.6424	17.7277	0.411231	0.190967	0.143754	0.75277
17	57.9783	31.7973	20.2941	0.410635	0.203156	0.122056	0.6008
21	63.8538	31.7994	15.3202	0.388371	0.146788	0.110993	0.756142
7	50.2992	22.6952	16.5703	0.463341	0.124718	0.0934386	0.7492
64	55.6388	26.8105	17.4922	0.451865	0.132555	0.105252	0.794019
13	60.7526	30.1977	18.7444	0.406437	0.0807228	0.0608331	0.753605
28	54.8383	21.0423	19.4144	0.458985	0.147337	0.1112	0.754729
25	61.2003	25.3328	16.3935	0.431888	0.150608	0.113173	0.751441
25	47.6614	36.431	25.7179	0.411878	0.195995	0.114811	0.585787
12	52.3398	35.7921	21.5138	0.408233	0.205057	0.154318	0.752565
9	74.5654	22.6712	17.142	0.4027	0.145921	0.115908	0.794321
70	80.475	24.2333	11.5401	0.404538	0.126844	0.0948616	0.747862
42	53.1128	25.6289	19.2148	0.428144	0.0901893	0.0700621	0.776834
23	59.3774	24.4253	16.5837	0.429452	0.0748011	0.0587301	0.78515
51	72.6591	25.7142	17.2995	0.407294	0.126064	0.099692	0.790803
34	81.3857	21.6382	12.3154	0.416428	0.10505	0.072779	0.692804
22	66.3203	24.9812	17.8869	0.427346	0.195626	0.134723	0.688675
65	56.8466	34.3141	18.0971	0.401057	0.159281	0.122992	0.772172
82	55.0109	27.5182	20.1248	0.421786	0.0663144	0.0542886	0.818655
57	91.0591	22.4461	12.2012	0.372395	0.0597602	0.0495273	0.828767
19	45.5795	27.26	23.4184	0.459873	0.284274	0.153698	0.540667
25	59.0773	45.6703	12.6284	0.400315	0.140702	0.0969664	0.689162
20	63.4572	29.5805	15.4117	0.432406	0.136675	0.103223	0.755244
22	73.0211	41.577	11.2189	0.381982	0.105645	0.0860193	0.814233
44	56.066	25.5459	18.6736	0.433245	0.159637	0.116165	0.727681
9	65.5275	25.8589	20.1037	0.450544	0.139001	0.108936	0.783712
14	57.3151	28.6897	18.3051	0.439729	0.21082	0.162426	0.770447
38	64.2796	26.8235	18.7212	0.421594	0.0684741	0.0543213	0.793312
66	69.8235	22.1769	17.3308	0.412713	0.144582	0.116648	0.8068
19	46.4347	28.4802	20.4424	0.465867	0.14771	0.100045	0.677308
21	40.0762	37.6204	16.6205	0.445509	0.464033	0.141851	0.305692
22	53.4318	24.5683	20.0439	0.432738	0.14717	0.112864	0.766896
21	52.3849	35.1021	15.1306	0.441278	0.157229	0.127102	0.808386
21	42.5636	28.1077	19.8807	0.465384	0.230945	0.127205	0.550801
6	40.9385	28.8198	20.621	0.48075	0.148421	0.118969	0.801566
46	54.7127	30.8102	15.0748	0.455504	0.164766	0.126723	0.76911
48	53.059	28.4917	20.2453	0.464261	0.182189	0.128929	0.707664
52	60.6809	40.7448	14.964	0.390571	0.144979	0.1143	0.788393
33	71.8257	18.1777	13.8346	0.43083	0.0638981	0.0523787	0.819722
83	50.725	27.1784	20.2113	0.440192	0.0688206	0.0542747	0.788641
13	40.2745	23.9304	17.2134	0.503871	0.0760954	0.0597951	0.78579
74	85.863	21.081	16.9804	0.375355	0.0896061	0.0726092	0.810315
43	78.8445	27.1926	12.8054	0.369868	0.120305	0.0936269	0.778245
23	49.6204	31.2417	21.3968	0.438809	0.168136	0.128178	0.762343
61	54.3721	23.6454	17.9528	0.443796	0.113008	0.0848434	0.750775
41	70.1829	28.3591	17.2055	0.398626	0.136322	0.103402	0.758511
40	84.5542	22.7546	13.3388	0.372494	0.102338	0.0823926	0.8051
46	55.0136	26.3486	17.6233	0.440823	0.163189	0.117367	0.719208
41	73.7615	29.0472	13.9777	0.390947	0.117744	0.0801069	0.680349
17	80.8558	22.9912	14.6538	0.402032	0.113351	0.0943338	0.832227
40	78.8875	29.9604	20.5583	0.343538	0.136287	0.105578	0.774673
22	54.3897	27.5677	17.7952	0.455845	0.144362	0.108765	0.753417
26	46.2524	29.4823	25.3015	0.41577	0.266381	0.132268	0.496537
36	63.681	26.6411	14.2455	0.442711	0.234724	0.183503	0.781783
17	45.5981	28.528	17.9532	0.469341	0.304396	0.162402	0.533522
30	73.2243	18.3247	17.7079	0.422964	0.127899	0.103789	0.811493
45	60.0603	28.9075	15.4387	0.409604	0.11697	0.0842963	0.720666
41	87.6069	28.7389	11.488	0.353337	0.168188	0.133819	0.795654
77	75.5936	24.2476	12.1718	0.384095	0.0677308	0.0522601	0.771584
15	72.7453	33.6158	10.8583	0.38921	0.0988626	0.0806596	0.815876
68	87.7016	23.8586	13.6779	0.378371	0.220595	0.164179	0.744255
41	87.6274	19.3315	13.7851	0.386675	0.221693	0.171377	0.773036
40	70.8448	22.139	15.2003	0.42011	0.0923733	0.069743	0.755012
5	74.1708	20.3746	17.7705	0.415269	0.100616	0.0755946	0.751316
32	97.8197	20.9246	15.6276	0.354997	0.111053	0.0883142	0.795246
72	60.3834	28.7893	20.8778	0.425528	0.174495	0.140436	0.804814
43	44.6584	35.4131	16.2552	0.453485	0.147149	0.101689	0.691058
23	83.5975	18.2376	13.1357	0.394689	0.0504182	0.0412782	0.818716
53	61.4821	28.3674	14.8045	0.459808	0.172109	0.12801	0.743773
22	59.0487	29.104	23.0946	0.418897	0.10594	0.0834634	0.787839
68	73.9989	22.5765	19.5004	0.4089	0.18957	0.152237	0.803068
42	56.9517	21.1831	17.4232	0.456442	0.167976	0.131903	0.785247
44	65.6169	20.872	17.245	0.420743	0.0914614	0.0726629	0.794466
71	64.7138	22.3187	18.3568	0.430402	0.076952	0.0595992	0.774499
31	39.7552	28.5769	24.8441	0.435417	0.178174	0.122297	0.686393
21	76.5855	26.2167	16.3818	0.396703	0.106226	0.0868988	0.818056
26	33.0495	25.2902	23.4438	0.490978	0.210121	0.148625	0.70733
10	44.6902	23.9081	19.1768	0.480231	0.152717	0.104875	0.686727
61	87.2774	22.3938	13.1152	0.404241	0.0506606	0.0389067	0.767988
23	80.0186	20.4345	14.9838	0.446426	0.103436	0.0814934	0.787863
36	52.3391	36.5201	18.4411	0.408755	0.132757	0.0978868	0.737336
26	62.4362	25.2619	21.407	0.448999	0.156572	0.119659	0.764247
55	50.8128	32.0806	23.3493	0.438985	0.234172	0.107109	0.457395
30	59.972	23.2416	15.3831	0.472917	0.184306	0.141787	0.769298

## Sheet: Figure S1
structural modes	m_1j^2	m_2j^2	m_3j^2
1	0.341612	0.0476283	0.0334158
2	0.030441	0.0221001	0.0355425
3	0.0338564	0.0384084	0.0450627
4	0.0245803	0.0345923	0.0388673
5	0.0203595	0.0308498	0.0327583
6	0.0190524	0.034372	0.033146
7	0.0259742	0.030248	0.0261343
8	0.0270467	0.0281623	0.0250654
9	0.0288546	0.0203719	0.0200438
10	0.0169569	0.0182828	0.0162116
11	0.01222	0.0141861	0.0161283
12	0.00996884	0.0118146	0.0146085
13	0.0126348	0.0131253	0.0132033
14	0.0110821	0.0116857	0.0123325
15	0.0139253	0.012364	0.010515
16	0.0119965	0.0159283	0.0149792
17	0.00975793	0.0166625	0.0143021
18	0.00785843	0.0164714	0.0161026
19	0.00742083	0.0155621	0.0171711
20	0.00767134	0.0178876	0.0148835
21	0.00703128	0.0133546	0.0124177
22	0.00863674	0.0120675	0.0132614
23	0.00795831	0.010661	0.0124456
24	0.00749196	0.0119281	0.0117159
25	0.00855086	0.0130144	0.0167395
26	0.00853561	0.0127186	0.0128376
27	0.00775492	0.0145536	0.0134075
28	0.00609196	0.0116547	0.0108381
29	0.00666045	0.0107897	0.011921
30	0.00608162	0.00896796	0.0117697
31	0.00694612	0.0101054	0.00873305
32	0.00555357	0.0087172	0.0111162
33	0.00487155	0.008973	0.00829971
34	0.00572533	0.00828471	0.0077115
35	0.00498057	0.00757663	0.00753826
36	0.00395463	0.00871739	0.00727255
37	0.00449935	0.00634056	0.00638151
38	0.00413099	0.00672317	0.00697886
39	0.00479958	0.00584648	0.00719441
40	0.00452266	0.00658555	0.00618265
41	0.00467779	0.0066735	0.00749395
42	0.00464704	0.005983	0.00728913
43	0.0043869	0.00601312	0.00714602
44	0.00435713	0.00623659	0.00722995
45	0.00407707	0.00587846	0.00507052
46	0.00366374	0.00480249	0.0057232
47	0.00420493	0.00461338	0.00543784
48	0.00346219	0.00381797	0.00534946
49	0.00335452	0.00459308	0.0043451
50	0.00377744	0.00483443	0.00374463
51	0.00291534	0.00512568	0.00457244
52	0.00342942	0.00486602	0.00365281
53	0.00331617	0.00465567	0.00388251
54	0.00285285	0.00408565	0.00424605
55	0.00283931	0.00445969	0.00435285
56	0.00285647	0.0039516	0.00396455
57	0.00335529	0.00388262	0.00352441
58	0.00214546	0.00417588	0.00432222
59	0.00278671	0.00364983	0.00409299
60	0.002055	0.00404859	0.00396257
61	0.00246188	0.00372762	0.0033241
62	0.00186589	0.00334896	0.00384774
63	0.00169838	0.00356281	0.00344639
64	0.00190774	0.00394872	0.00413965
65	0.00172228	0.00298686	0.00319231
66	0.00183734	0.0032974	0.00303146
67	0.00216025	0.00344111	0.00333793
68	0.00146489	0.00295482	0.00288683
69	0.00127221	0.00249166	0.00312612
70	0.00156794	0.00253175	0.00302727
71	0.00123822	0.00339715	0.00273908
72	0.00150726	0.00232383	0.00248079
73	0.00124747	0.00227459	0.00252622
74	0.00152983	0.0028756	0.00267083
75	0.00152023	0.00271182	0.0027871
76	0.001478	0.00224638	0.00256581
77	0.00140405	0.00285335	0.00200764
78	0.00145318	0.00282532	0.00203515
79	0.00128482	0.00251607	0.00242168
80	0.00116922	0.0026109	0.00251033
81	0.00142649	0.00280628	0.00250615
82	0.00147116	0.00256923	0.00247359
83	0.00132255	0.00272663	0.00197128
84	0.00114175	0.00263835	0.00238525
85	0.00107335	0.00231131	0.00258109
86	0.00117266	0.00252081	0.0019268
87	0.0013564	0.00239399	0.00218651
88	0.000954416	0.00236832	0.00196083
89	0.00114095	0.0024654	0.00221318
90	0.00109115	0.00243729	0.0026378
91	0.00127933	0.00270444	0.00195867
92	0.00122385	0.00234836	0.00197561
93	0.0010963	0.00202148	0.00205613
94	0.00115155	0.00243764	0.00185194
95	0.0011546	0.00220811	0.00190621
96	0.00103225	0.00195161	0.00193532
97	0.0010441	0.00286012	0.00191123
98	0.00128124	0.00252314	0.00163111
99	0.000890287	0.00218442	0.00181227
100	0.0010637	0.00199076	0.00224657
101	0.00126355	0.00226295	0.00168159
102	0.00112899	0.0020578	0.00216226
103	0.00102499	0.00237092	0.00164558
104	0.00104275	0.00238893	0.00218287
105	0.00134473	0.00280051	0.0019021
106	0.00116693	0.00210207	0.00171364
107	0.00106853	0.00203883	0.00216699
108	0.00116857	0.00206614	0.00190751
109	0.000771518	0.00198064	0.00206144
110	0.0010666	0.00237814	0.00195034
111	0.000911243	0.00210346	0.00183175
112	0.00104177	0.00164134	0.00177158
113	0.000913354	0.00215621	0.00179178
114	0.0010698	0.00168862	0.00188189
115	0.000910374	0.00185376	0.00166505
116	0.00096033	0.00226413	0.0019438
117	0.000900523	0.00172876	0.0015348
118	0.00102866	0.00170755	0.00153719
119	0.000838974	0.00191511	0.00181873
120	0.000999084	0.00154939	0.00193552
121	0.00104819	0.00215284	0.00177462
122	0.00092281	0.00179563	0.00157268
123	0.000849985	0.00195845	0.00169865
124	0.000906386	0.00161664	0.00155324
125	0.000840622	0.00183655	0.00169018
126	0.000872066	0.00163154	0.00164097
127	0.000743526	0.00189344	0.00185484
128	0.000996858	0.00164681	0.00186604
129	0.000994146	0.00184975	0.00154663
130	0.000726683	0.00157671	0.00163361
131	0.000886564	0.00168172	0.00178401
132	0.000844331	0.00171128	0.00159588
133	0.000923742	0.00192235	0.00178407
134	0.000906004	0.00191084	0.00168199
135	0.000940381	0.00193428	0.00155816
136	0.000784062	0.00166081	0.00158114
137	0.000765504	0.00178478	0.00169511
138	0.000918525	0.00146663	0.00156332
139	0.0011562	0.00170613	0.00197278
140	0.000948016	0.0017206	0.00152165
141	0.000773302	0.00170791	0.0016584
142	0.000984232	0.00167012	0.00178512
143	0.000810416	0.00174675	0.001243
144	0.000851596	0.00196306	0.00186006
145	0.000846615	0.0018072	0.00197792
146	0.000780183	0.00185351	0.00177084
147	0.000654151	0.00167599	0.00173517
148	0.00103532	0.00176893	0.00165809
149	0.000820907	0.00178979	0.00160967
150	0.000682762	0.00126	0.00168755
151	0.000952756	0.00190657	0.00217711
152	0.000848133	0.00139815	0.00165145
153	0.000862324	0.00162211	0.00195628
154	0.000745278	0.00146451	0.00119576
155	0.000682121	0.00167225	0.00158717
156	0.000656046	0.00144245	0.00184765
157	0.000731437	0.00173497	0.00138228
158	0.000635893	0.00146953	0.00168625
159	0.000524257	0.00122556	0.00169076
160	0.000713324	0.00174071	0.00173576
161	0.000756748	0.00156951	0.00167174
162	0.000602749	0.00143522	0.0016458
163	0.000692408	0.00115793	0.00184937
164	0.0007293	0.00152124	0.00165592
165	0.000658536	0.00132548	0.00151133
166	0.000690942	0.00136632	0.0011367
167	0.000619867	0.0015035	0.00141914
168	0.000627769	0.00125	0.001422
169	0.000693513	0.00153551	0.00113152
170	0.000729824	0.00150508	0.0011396
171	0.000671617	0.00113715	0.00145944
172	0.000635586	0.00121386	0.00130304
173	0.00076795	0.00143066	0.00139696
174	0.000767407	0.0013654	0.00155131
175	0.000694836	0.00131689	0.00141461
176	0.000753196	0.00117269	0.00120323
177	0.000716857	0.00136379	0.001414
178	0.000712503	0.00164647	0.00132124
179	0.000769455	0.00147214	0.00164123
180	0.000757733	0.00132639	0.00167907
181	0.000871358	0.00151904	0.00132699
182	0.000945836	0.00131724	0.0016753
183	0.00115217	0.00146375	0.00174575
184	0.00102766	0.00151729	0.00186579
185	0.00113317	0.00139356	0.00135363
186	0.00146834	0.00136512	0.00133948
187	0.00119696	0.00118725	0.00109534
188	0.00160067	0.00116292	0.00120671

## Sheet: Figure S2
abs(R)	G1_FC	G2_FC	G1_SC	G2_SC	G3_SC	G1_hist	G1_mri
v_1	0.0139367	0.230606	0.469085	0.307388	0.372875	0.238243	0.300607
v_2	0.348183	4.4479e-05	0.254684	0.66765	0.0725929	0.140052	0.0456563
v_3	0.241255	0.18724	0.362592	0.123457	0.506281	0.164588	0.164029
v_4	0.0590392	0.101822	0.136189	0.307014	0.170452	0.0322273	0.125566
FDR-corrected p	G1_FC	G2_FC	G1_SC	G2_SC	G3_SC	G1_hist	G1_mri
v_1	0.8501	0.0014	0	0	0	0.0007	0.0001
v_2	0	0.9993	0.0022	0	0.2856	0.0672	0.5063
v_3	0.0002	0.0048	0	0.0633	0	0.0189	0.0164
v_4	0.3454	0.1064	0.0565	0.0012	0.1485	0.6811	0.0825

## Sheet: Figure S3
sub	R_proposed	R_Tewarie		region	R_proposed	R_Tewarie	delta_R
1	0.610011	0.202609		1	0.496933	0.307444	0.189489
2	0.551344	0.29626		2	0.62581	0.223278	0.402533
3	0.681802	0.13689		3	0.369093	0.276103	0.0929898
4	0.670202	0.139499		4	0.390737	0.172037	0.2187
5	0.552861	0.235212		5	0.493167	0.286925	0.206242
6	0.498245	0.180946		6	0.39145	0.158778	0.232673
7	0.612753	0.0252014		7	0.444718	0.357201	0.087517
8	0.723308	0.204445		8	0.614093	0.161928	0.452165
9	0.473622	0.144347		9	0.459686	0.193105	0.266581
10	0.560962	0.209079		10	0.402998	0.218834	0.184163
11	0.735346	0.100122		11	0.495922	0.296919	0.199003
12	0.719109	0.100062		12	0.636295	0.271383	0.364912
13	0.513891	0.170635		13	0.320197	0.175925	0.144272
14	0.638262	0.131652		14	0.524255	0.30097	0.223285
15	0.779743	0.143048		15	0.538721	0.316068	0.222653
16	0.822933	0.266348		16	0.565637	0.30836	0.257277
17	0.570249	0.185379		17	0.277401	0.329427	-0.0520263
18	0.624152	0.144406		18	0.44171	0.219775	0.221935
19	0.586838	0.206232		19	0.362986	0.127621	0.235365
20	0.604399	0.138196		20	0.570167	0.257406	0.312762
21	0.611365	0.114527		21	0.347021	0.187408	0.159613
22	0.603284	0.133113		22	0.411376	0.255966	0.155409
23	0.703411	0.14453		23	0.525395	0.162768	0.362627
24	0.462869	0.251906		24	0.473711	0.247775	0.225936
25	0.681627	0.248024		25	0.68254	0.202174	0.480367
26	0.610668	0.1253		26	0.300943	0.119157	0.181786
27	0.652793	0.25109		27	0.542116	0.264208	0.277909
28	0.55704	0.243911		28	0.469798	0.241012	0.228787
29	0.712846	0.200637		29	0.567764	0.297867	0.269897
30	0.816304	0.0800068		30	0.285344	0.239976	0.0453679
31	0.736315	0.148729		31	0.455489	0.214463	0.241025
32	0.511929	0.276189		32	0.484251	0.232069	0.252182
33	0.784181	0.213499		33	0.582546	0.241713	0.340833
34	0.645514	0.200734		34	0.404277	0.245823	0.158454
35	0.680733	0.140788		35	0.461847	0.267107	0.19474
36	0.764847	0.131808		36	0.295127	0.289118	0.00600892
37	0.499597	0.126518		37	0.466112	0.355358	0.110755
38	0.600539	0.16422		38	0.510361	0.246359	0.264002
39	0.703063	0.167231		39	0.478386	0.234971	0.243415
40	0.710963	0.148817		40	0.435114	0.295242	0.139872
41	0.615491	0.20782		41	0.357152	0.121779	0.235373
42	0.765653	0.119749		42	0.366631	0.306101	0.0605299
43	0.687377	0.127627		43	0.619808	0.322442	0.297366
44	0.590912	0.198398		44	0.598125	0.286077	0.312048
45	0.792444	0.219683		45	0.485322	0.241231	0.244091
46	0.687274	0.134021		46	0.55616	0.249096	0.307064
47	0.735462	0.173043		47	0.337474	0.237247	0.100227
48	0.802501	0.0788307		48	0.332961	0.179887	0.153075
49	0.639194	0.119178		49	0.459203	0.207868	0.251335
50	0.65605	0.17288		50	0.642043	0.143671	0.498372
51	0.708539	0.223861		51	0.658288	0.198312	0.459976
52	0.671225	0.214192		52	0.615856	0.242032	0.373825
53	0.698586	0.247191		53	0.339357	0.269282	0.0700751
54	0.643127	0.145534		54	0.625556	0.289486	0.33607
55	0.779096	0.13078		55	0.657558	0.344321	0.313237
56	0.432785	0.205359		56	0.24219	0.157253	0.0849372
57	0.678011	0.0855051		57	0.336111	0.255268	0.0808437
58	0.572482	0.223527		58	0.381483	0.24204	0.139443
59	0.7133	0.15515		59	0.249138	0.20878	0.0403588
60	0.613065	0.130704		60	0.566269	0.364183	0.202085
61	0.448183	0.140209		61	0.608079	0.222542	0.385537
62	0.615382	0.144051		62	0.586974	0.213894	0.373081
63	0.748061	0.0955436		63	0.364788	0.195104	0.169684
64	0.603917	0.234197		64	0.526196	0.184507	0.341689
65	0.572568	0.159673		65	0.511002	0.101365	0.409637
66	0.770404	0.128006		66	0.445167	0.286713	0.158454
67	0.612681	0.0995999		67	0.594437	0.360015	0.234423
68	0.692659	0.0497029		68	0.667325	0.199947	0.467378
69	0.716342	0.2642		69	0.538406	0.264044	0.274362
70	0.599494	0.235379		70	0.547842	0.172991	0.374851
71	0.518574	0.218955		71	0.567788	0.361221	0.206567
72	0.633238	0.0493918		72	0.260948	0.295535	-0.0345866
73	0.692867	0.184347		73	0.321275	0.299044	0.0222313
74	0.683467	0.279416		74	0.643715	0.327787	0.315928
75	0.504356	0.177034		75	0.643234	0.291386	0.351848
76	0.549308	0.178682		76	0.360258	0.2742	0.086058
77	0.6335	0.0454908		77	0.326196	0.144426	0.18177
78	0.538769	0.201005		78	0.70473	0.278304	0.426426
79	0.639568	0.0986122		79	0.546145	0.19672	0.349424
80	0.614531	0.117775		80	0.527998	0.207406	0.320592
81	0.751832	0.123002		81	0.300589	0.182997	0.117592
82	0.756664	0.148618		82	0.519921	0.206506	0.313415
83	0.638638	0.212468		83	0.582526	0.248116	0.33441
84	0.654909	0.265194		84	0.659849	0.205848	0.454001
85	0.589948	0.180023		85	0.684717	0.307865	0.376852
86	0.586637	0.192114		86	0.443519	0.222467	0.221052
87	0.639475	0.11696		87	0.396808	0.285748	0.11106
88	0.602266	0.240372		88	0.638243	0.315845	0.322398
89	0.656901	0.159321		89	0.579493	0.236231	0.343262
90	0.745017	0.0925176		90	0.59657	0.249883	0.346687
91	0.72895	0.248887		91	0.456446	0.136239	0.320208
92	0.682148	0.118069		92	0.344993	0.154448	0.190545
93	0.568876	0.215508		93	0.61619	0.357524	0.258665
94	0.686374	0.203679		94	0.47271	0.2802	0.19251
95	0.720972	0.257573		95	0.631885	0.341018	0.290867
96	0.761246	0.189769		96	0.521869	0.252724	0.269146
97	0.415027	0.236004		97	0.296293	0.162794	0.133499
98	0.554422	0.227078		98	0.58922	0.310013	0.279207
99	0.72267	0.174583		99	0.421595	0.170357	0.251238
100	0.722825	0.0400279		100	0.679531	0.216666	0.462865
101	0.664417	0.197248		101	0.379763	0.225851	0.153912
102	0.847158	0.194179		102	0.494893	0.280233	0.214659
103	0.648281	0.22054		103	0.423242	0.222332	0.20091
104	0.593502	0.15637		104	0.481498	0.293543	0.187955
105	0.641008	0.186069		105	0.566692	0.327779	0.238913
106	0.605062	0.289547		106	0.301081	0.231996	0.0690854
107	0.592173	0.195629		107	0.711915	0.22989	0.482025
108	0.662736	0.0656646		108	0.232304	0.147629	0.0846746
109	0.586937	0.142549		109	0.509885	0.382091	0.127794
110	0.703867	0.177739		110	0.502001	0.248354	0.253647
111	0.603554	0.254539		111	0.622596	0.234735	0.38786
112	0.661073	0.151355		112	0.318176	0.193534	0.124642
113	0.671541	0.131265		113	0.610311	0.172174	0.438137
114	0.790073	0.235325		114	0.585861	0.335305	0.250555
115	0.693621	0.226118		115	0.503478	0.257957	0.245521
116	0.67899	0.196705		116	0.665106	0.231801	0.433306
117	0.642409	0.278475		117	0.385523	0.224158	0.161364
118	0.612091	0.152624		118	0.627995	0.0983941	0.529601
119	0.593926	0.156139		119	0.672148	0.323161	0.348987
120	0.563261	0.123927		120	0.609458	0.207526	0.401932
121	0.759212	0.24384		121	0.371928	0.182459	0.189469
122	0.590299	0.203279		122	0.586512	0.325718	0.260794
123	0.714606	0.169783		123	0.345379	0.161557	0.183822
124	0.846788	0.132551		124	0.570583	0.262116	0.308467
125	0.624668	0.214771		125	0.604506	0.244486	0.36002
126	0.518711	0.220982		126	0.409899	0.188931	0.220968
127	0.694998	0.0765142		127	0.675561	0.206724	0.468837
128	0.757758	0.0774868		128	0.431334	0.237119	0.194215
129	0.796241	0.137148		129	0.337258	0.208767	0.128491
130	0.629557	0.178911		130	0.536685	0.201793	0.334892
131	0.589861	0.26065		131	0.353486	0.138845	0.214641
132	0.727824	0.157891		132	0.603062	0.222596	0.380467
133	0.71459	0.256477		133	0.363088	0.191137	0.171951
134	0.524376	0.0896984		134	0.611493	0.31865	0.292843
135	0.567404	0.149602		135	0.62456	0.222977	0.401583
136	0.483821	0.200342		136	0.544004	0.314898	0.229107
137	0.696222	0.176505		137	0.567941	0.22735	0.340591
138	0.668986	0.201122		138	0.623649	0.369455	0.254194
139	0.71292	0.168683		139	0.287641	0.191693	0.0959478
140	0.629785	0.194219		140	0.646638	0.269814	0.376824
141	0.701815	0.175869		141	0.548059	0.156506	0.391553
142	0.715794	0.267757		142	0.42699	0.206997	0.219993
143	0.720041	0.180309		143	0.339177	0.217539	0.121638
144	0.70793	0.216133		144	0.506925	0.219666	0.287259
145	0.531918	0.217966		145	0.565523	0.248781	0.316741
146	0.627809	0.195186		146	0.63677	0.316616	0.320154
147	0.608518	0.328867		147	0.620208	0.288163	0.332045
148	0.613808	0.206653		148	0.648601	0.270645	0.377955
149	0.771221	0.291863		149	0.338617	0.133608	0.205009
150	0.542061	0.1887		150	0.628104	0.250638	0.377466
151	0.678092	0.184953		151	0.534821	0.276276	0.258544
152	0.561559	0.227077		152	0.313583	0.184324	0.12926
153	0.433255	0.248495		153	0.658962	0.273662	0.3853
154	0.738767	0.117968		154	0.571631	0.267409	0.304222
155	0.632684	0.129197		155	0.520962	0.345	0.175962
156	0.558143	0.215295		156	0.417197	0.266185	0.151012
157	0.576078	0.150144		157	0.712688	0.313944	0.398744
158	0.673746	0.0898853		158	0.418274	0.307266	0.111008
159	0.694775	0.157181		159	0.252187	0.218	0.0341872
160	0.655133	0.179567		160	0.583944	0.303901	0.280043
161	0.791275	0.192322		161	0.298545	0.171285	0.12726
162	0.629546	0.206544		162	0.72386	0.284697	0.439163
163	0.690452	0.0947796		163	0.507139	0.232223	0.274916
164	0.59562	0.145613		164	0.588591	0.247424	0.341167
165	0.722293	0.27718		165	0.288313	0.218239	0.0700747
166	0.667329	0.182964		166	0.513866	0.213726	0.300141
167	0.721458	0.196298		167	0.631318	0.285189	0.346129
168	0.784748	0.206938		168	0.610816	0.271147	0.339669
169	0.703082	0.176739		169	0.443188	0.168391	0.274797
170	0.680967	0.0851905		170	0.283706	0.18457	0.0991354
171	0.631745	0.164683		171	0.320816	0.295872	0.0249439
172	0.580694	0.1818		172	0.587143	0.388161	0.198982
173	0.738196	0.0576698		173	0.640148	0.38222	0.257928
174	0.860747	0.204966		174	0.449998	0.244882	0.205116
175	0.799757	0.163255		175	0.626495	0.220559	0.405936
176	0.728567	0.108482		176	0.647555	0.254616	0.392939
177	0.756471	0.117849		177	0.422866	0.272909	0.149957
178	0.608789	0.161827		178	0.657474	0.308548	0.348926
179	0.615086	0.232978		179	0.663772	0.294603	0.369169
180	0.737728	0.170385		180	0.601779	0.182904	0.418876
181	0.684039	0.157655		181	0.523263	0.225832	0.297431
182	0.531165	0.227739		182	0.431802	0.0969633	0.334838
183	0.76096	0.049484		183	0.700729	0.273508	0.427222
184	0.629977	0.221098		184	0.474756	0.250972	0.223784
185	0.584297	0.110363		185	0.308863	0.179481	0.129382
186	0.59105	0.148614		186	0.548124	0.342528	0.205596
187	0.484361	0.20096		187	0.469281	0.228373	0.240908
188	0.600525	0.15099		188	0.615904	0.2708	0.345104
189	0.496301	0.253775
190	0.516637	0.259608
191	0.786783	0.142967
192	0.593254	0.20352
193	0.639514	0.210973
194	0.778015	0.305959
195	0.741644	0.243783
196	0.816416	0.249532

## Sheet: Figure S4
																														sub	R_proposed	R_comm		region	R_comm	delta_R
																														1	0.610011	0.285088		1	0.4179	0.0790329
																														2	0.551344	0.506378		2	0.234602	0.391208
																														3	0.681802	0.256762		3	0.36395	0.00514315
																														4	0.670202	0.309793		4	0.298206	0.0925307
																														5	0.552861	0.39749		5	0.369746	0.123421
																														6	0.498245	0.306909		6	0.142331	0.249119
																														7	0.612753	0.262053		7	0.402862	0.0418559
																														8	0.723308	0.31987		8	0.300268	0.313826
																														9	0.473622	0.277868		9	0.293506	0.16618
																														10	0.560962	0.254584		10	0.226508	0.17649
																														11	0.735346	0.319492		11	0.377406	0.118516
																														12	0.719109	0.270955		12	0.282704	0.35359
																														13	0.513891	0.342195		13	0.268805	0.0513923
																														14	0.638262	0.323491		14	0.405388	0.118868
																														15	0.779743	0.286204		15	0.322812	0.215909
																														16	0.822933	0.388519		16	0.532763	0.0328732
																														17	0.570249	0.298861		17	0.378918	-0.101517
																														18	0.624152	0.322775		18	0.253485	0.188225
																														19	0.586838	0.350928		19	0.22154	0.141446
																														20	0.604399	0.295178		20	0.294701	0.275467
																														21	0.611365	0.275133		21	0.297499	0.0495215
																														22	0.603284	0.230684		22	0.283428	0.127948
																														23	0.703411	0.255564		23	0.431939	0.0934558
																														24	0.462869	0.317479		24	0.382487	0.0912233
																														25	0.681627	0.336861		25	0.411577	0.270964
																														26	0.610668	0.326146		26	0.256274	0.044669
																														27	0.652793	0.431225		27	0.219775	0.322342
																														28	0.55704	0.338564		28	0.126918	0.342881
																														29	0.712846	0.316769		29	0.292581	0.275183
																														30	0.816304	0.243099		30	0.275952	0.00939195
																														31	0.736315	0.3576		31	0.210815	0.244673
																														32	0.511929	0.445386		32	0.389814	0.0944371
																														33	0.784181	0.340085		33	0.313145	0.269401
																														34	0.645514	0.332828		34	0.263611	0.140667
																														35	0.680733	0.280139		35	0.35078	0.111067
																														36	0.764847	0.338936		36	0.365965	-0.0708379
																														37	0.499597	0.316057		37	0.455955	0.0101577
																														38	0.600539	0.300782		38	0.269456	0.240905
																														39	0.703063	0.299075		39	0.29463	0.183756
																														40	0.710963	0.339359		40	0.383625	0.0514894
																														41	0.615491	0.369846		41	0.121332	0.23582
																														42	0.765653	0.266796		42	0.276617	0.0900145
																														43	0.687377	0.243442		43	0.328938	0.29087
																														44	0.590912	0.405297		44	0.474204	0.123921
																														45	0.792444	0.431187		45	0.249743	0.23558
																														46	0.687274	0.309423		46	0.205071	0.351089
																														47	0.735462	0.285576		47	0.248362	0.0891122
																														48	0.802501	0.300122		48	0.152542	0.180419
																														49	0.639194	0.324602		49	0.204049	0.255154
																														50	0.65605	0.349107		50	0.325767	0.316276
																														51	0.708539	0.31303		51	0.291627	0.36666
																														52	0.671225	0.330066		52	0.369877	0.245979
																														53	0.698586	0.364454		53	0.244418	0.094939
																														54	0.643127	0.185734		54	0.323484	0.302072
																														55	0.779096	0.395768		55	0.500351	0.157207
																														56	0.432785	0.332619		56	0.285585	-0.043395
																														57	0.678011	0.343817		57	0.310758	0.025353
																														58	0.572482	0.333837		58	0.299718	0.0817649
																														59	0.7133	0.277177		59	0.299001	-0.0498623
																														60	0.613065	0.391369		60	0.388414	0.177855
																														61	0.448183	0.289054		61	0.461489	0.146591
																														62	0.615382	0.359353		62	0.271854	0.31512
																														63	0.748061	0.301435		63	0.292534	0.0722537
																														64	0.603917	0.372861		64	0.345909	0.180287
																														65	0.572568	0.345883		65	0.306627	0.204375
																														66	0.770404	0.263044		66	0.408576	0.0365912
																														67	0.612681	0.305574		67	0.547466	0.0469714
																														68	0.692659	0.380325		68	0.481316	0.186008
																														69	0.716342	0.379741		69	0.394966	0.14344
																														70	0.599494	0.293032		70	0.452879	0.0949628
																														71	0.518574	0.295145		71	0.37961	0.188178
																														72	0.633238	0.233432		72	0.374543	-0.113595
																														73	0.692867	0.3724		73	0.330591	-0.00931606
																														74	0.683467	0.441261		74	0.458851	0.184864
																														75	0.504356	0.295321		75	0.244148	0.399086
																														76	0.549308	0.327094		76	0.255383	0.104875
																														77	0.6335	0.295745		77	0.184359	0.141837
																														78	0.538769	0.30327		78	0.427356	0.277374
																														79	0.639568	0.290894		79	0.355979	0.190166
																														80	0.614531	0.350658		80	0.358247	0.169751
																														81	0.751832	0.291869		81	0.283512	0.0170771
																														82	0.756664	0.191486		82	0.201643	0.318278
																														83	0.638638	0.371763		83	0.469307	0.113219
																														84	0.654909	0.331784		84	0.255448	0.404401
																														85	0.589948	0.42744		85	0.451637	0.233081
																														86	0.586637	0.303362		86	0.194625	0.248894
																														87	0.639475	0.334683		87	0.348853	0.0479549
																														88	0.602266	0.338287		88	0.495352	0.142891
																														89	0.656901	0.335777		89	0.190547	0.388945
																														90	0.745017	0.321032		90	0.244294	0.352276
																														91	0.72895	0.389904		91	0.219849	0.236598
																														92	0.682148	0.323725		92	0.281287	0.0637065
																														93	0.568876	0.332948		93	0.525508	0.0906819
																														94	0.686374	0.3711		94	0.37939	0.0933205
																														95	0.720972	0.408283		95	0.516728	0.115157
																														96	0.761246	0.382693		96	0.253163	0.268706
																														97	0.415027	0.445157		97	0.291627	0.00466659
																														98	0.554422	0.403262		98	0.291961	0.29726
																														99	0.72267	0.278263		99	0.206654	0.214941
																														100	0.722825	0.22158		100	0.447752	0.231779
																														101	0.664417	0.27729		101	0.314934	0.0648288
																														102	0.847158	0.456018		102	0.262233	0.232659
																														103	0.648281	0.357601		103	0.302581	0.120661
																														104	0.593502	0.258515		104	0.374132	0.107366
																														105	0.641008	0.273664		105	0.298254	0.268438
																														106	0.605062	0.407557		106	0.299319	0.00176238
																														107	0.592173	0.314899		107	0.351869	0.360046
																														108	0.662736	0.331403		108	0.241692	-0.00938797
																														109	0.586937	0.319282		109	0.488451	0.0214343
																														110	0.703867	0.302179		110	0.411753	0.0902479
																														111	0.603554	0.340702		111	0.230649	0.391947
																														112	0.661073	0.286415		112	0.289341	0.0288358
																														113	0.671541	0.359105		113	0.280412	0.329899
																														114	0.790073	0.299015		114	0.527166	0.0586945
																														115	0.693621	0.333252		115	0.231319	0.272159
																														116	0.67899	0.32943		116	0.334478	0.330628
																														117	0.642409	0.479196		117	0.163795	0.221727
																														118	0.612091	0.276487		118	0.151571	0.476424
																														119	0.593926	0.288361		119	0.50415	0.167998
																														120	0.563261	0.347604		120	0.258698	0.35076
																														121	0.759212	0.282932		121	0.296222	0.0757055
																														122	0.590299	0.26244		122	0.474055	0.112457
																														123	0.714606	0.324259		123	0.222296	0.123083
																														124	0.846788	0.247144		124	0.38548	0.185102
																														125	0.624668	0.384262		125	0.401154	0.203352
																														126	0.518711	0.329889		126	0.199605	0.210294
																														127	0.694998	0.315719		127	0.389958	0.285604
																														128	0.757758	0.283064		128	0.273517	0.157817
																														129	0.796241	0.271391		129	0.277041	0.0602177
																														130	0.629557	0.291639		130	0.375234	0.161451
																														131	0.589861	0.414685		131	0.16233	0.191156
																														132	0.727824	0.336837		132	0.429238	0.173825
																														133	0.71459	0.366085		133	0.31034	0.0527478
																														134	0.524376	0.239707		134	0.18825	0.423243
																														135	0.567404	0.368479		135	0.40712	0.217441
																														136	0.483821	0.335462		136	0.381224	0.16278
																														137	0.696222	0.279857		137	0.425802	0.142139
																														138	0.668986	0.333859		138	0.543	0.0806492
																														139	0.71292	0.396451		139	0.315062	-0.0274206
																														140	0.629785	0.352438		140	0.448027	0.198611
																														141	0.701815	0.330689		141	0.431047	0.117012
																														142	0.715794	0.25902		142	0.313214	0.113776
																														143	0.720041	0.282697		143	0.237311	0.101866
																														144	0.70793	0.321556		144	0.26508	0.241845
																														145	0.531918	0.341047		145	0.409752	0.155771
																														146	0.627809	0.345422		146	0.48706	0.14971
																														147	0.608518	0.443194		147	0.501732	0.118477
																														148	0.613808	0.290887		148	0.495874	0.152726
																														149	0.771221	0.37698		149	0.289402	0.0492149
																														150	0.542061	0.292489		150	0.32847	0.299634
																														151	0.678092	0.348708		151	0.295261	0.23956
																														152	0.561559	0.429671		152	0.255345	0.0582386
																														153	0.433255	0.389616		153	0.494802	0.164161
																														154	0.738767	0.283379		154	0.257477	0.314154
																														155	0.632684	0.28594		155	0.262373	0.258589
																														156	0.558143	0.295243		156	0.286116	0.131081
																														157	0.576078	0.308228		157	0.421894	0.290794
																														158	0.673746	0.356483		158	0.435453	-0.017179
																														159	0.694775	0.272216		159	0.320755	-0.0685686
																														160	0.655133	0.36142		160	0.323049	0.260895
																														161	0.791275	0.253173		161	0.0580708	0.240475
																														162	0.629546	0.36786		162	0.428166	0.295694
																														163	0.690452	0.276807		163	0.234266	0.272874
																														164	0.59562	0.260272		164	0.422861	0.16573
																														165	0.722293	0.295036		165	0.301531	-0.0132178
																														166	0.667329	0.320947		166	0.199685	0.314182
																														167	0.721458	0.265576		167	0.536472	0.0948465
																														168	0.784748	0.4118		168	0.380195	0.230621
																														169	0.703082	0.344681		169	0.345533	0.0976546
																														170	0.680967	0.251401		170	0.344259	-0.0605533
																														171	0.631745	0.267625		171	0.338011	-0.0171954
																														172	0.580694	0.305686		172	0.531018	0.0561254
																														173	0.738196	0.278635		173	0.495815	0.144333
																														174	0.860747	0.33276		174	0.327001	0.122997
																														175	0.799757	0.260069		175	0.442504	0.183991
																														176	0.728567	0.292875		176	0.529788	0.117767
																														177	0.756471	0.280429		177	0.298242	0.124624
																														178	0.608789	0.367131		178	0.211372	0.446103
																														179	0.615086	0.280497		179	0.281415	0.382357
																														180	0.737728	0.304639		180	0.393735	0.208044
																														181	0.684039	0.323214		181	0.344512	0.178752
																														182	0.531165	0.311208		182	0.164162	0.267639
																														183	0.76096	0.307781		183	0.306652	0.394078
																														184	0.629977	0.386583		184	0.35	0.124757
																														185	0.584297	0.417479		185	0.259999	0.0488643
																														186	0.59105	0.345135		186	0.40275	0.145374
																														187	0.484361	0.275293		187	0.291802	0.177479
																														188	0.600525	0.303354		188	0.49628	0.119623
																														189	0.496301	0.314977
																														190	0.516637	0.414274
																														191	0.786783	0.279396
																														192	0.593254	0.428512
																														193	0.639514	0.381825
																														194	0.778015	0.32317
																														195	0.741644	0.309136
																														196	0.816416	0.418106

[truncated: 4 more sheets: Figure S5, Figure S6, Figure S7, Figure S9]
